# Supplementary material for: Identification of Two Major QTLs in Brassica napus Lines With Introgressed Clubroot Resistance From Turnip Cultivar ECD01
Source: Front Plant Sci. 2022 Jan 12;12:785989. doi: 10.3389/fpls.2021.785989 (PMC8790046; doi:10.3389/fpls.2021.785989)
Supplement: Supplementary file 3 [file Table_1.XLSX]

## Sheet: Table S1
Table S1. Statistics of the linkage maps of A-genome chromosomes consisting of 260 SNP sites with Brassica napus ‘Darmor’ as the reference genomes for SNP discovery in the BC2DH population derived from ‘ECD01’ x DH16516
Linkage group	No. of SNPs before Bin	No. of SNPs after Bin	Total length (cM)	Mean length (cM)
A01	261	152	471.754	3.10365
A02	17	13	24.7794	1.9061
A03	19	10	30.1051	3.01051
A04	40	23	86.1163	3.74419
A05	16	9	7.13101	0.792335
A06	0	0	0	NA
A07	20	10	45.6372	4.56372
A08	37	29	130.973	4.51633
A09	16	11	49.9717	4.54288
A10	3	3	6.1014	2.0338
Total	429	260	852.57
Minimum		0	0	0.8
Maximum		152	471.754	4.6
Mean		26	85.257	3.27912

## Sheet: Table S2
Table S2. BLAST2GO search for the genes of the Rcr10 target region in the Brassica napus ‘Darmor’ v4
SeqName	Chrom	Start pos	End pos	SeqDesc	GOTerms	Enzymes	KeggMaps
BnaA03g20850D	chrA03	9874973	9876398	putative casein kinase II subunit beta-4 isoform X1	photoperiodism, flowering;nucleus;protein kinase CK2 complex;regulation of protein kinase activity;protein binding;regulation of protein serine/threonine phosphatase activity;cytosol;protein kinase regulator activity;protein serine/threonine kinase activity;positive regulation of circadian rhythm
BnaA03g20860D	chrA03	9877062	9878121	trihelix transcription factor ASIL2-like	nucleus;transcription cis-regulatory region binding;DNA-binding transcription factor activity;regulation of transcription, DNA-templated;glucosinolate metabolic process
BnaA03g20870D	chrA03	9880500	9881355	cyclin-U4-1	protein kinase binding;regulation of cyclin-dependent protein serine/threonine kinase activity
BnaA03g20880D	chrA03	9882138	9882606	unnamed protein product
BnaA03g20890D	chrA03	9883137	9883338	chloroplastic group IIA intron splicing facilitator CRS1, chloroplastic	integral component of membrane;RNA binding;glycosyltransferase activity;Group II intron splicing
BnaA03g20900D	chrA03	9886903	9888057	CRS2-associated factor 2, chloroplastic	chloroplast stroma;integral component of membrane;mRNA binding;Group II intron splicing;mRNA processing
BnaA03g20910D	chrA03	9890746	9892354	probable WRKY transcription factor 12	nucleus;DNA-binding transcription factor activity;protein binding;sequence-specific DNA binding;regulation of transcription, DNA-templated
BnaA03g20920D	chrA03	9900689	9902660	ELMO domain-containing protein A
BnaA03g20930D	chrA03	9904009	9904832	uclacyanin-2-like	plasmodesma;integral component of membrane;anchored component of plasma membrane;electron transfer activity;electron transport chain
BnaA03g20940D	chrA03	9908653	9911912	nitrate regulatory gene2 protein
BnaA03g20950D	chrA03	9921591	9922425	ethylene-responsive transcription factor ERF034-like	nucleus;DNA binding;DNA-binding transcription factor activity;regulation of transcription, DNA-templated
BnaA03g20960D	chrA03	9939022	9940661	uncharacterized protein LOC106438232	integral component of membrane;protein transport;regulation of glucose mediated signaling pathway
BnaA03g20970D	chrA03	9940748	9940817	---NA---
BnaA03g20980D	chrA03	9941316	9941565	protein transport protein Sec61 subunit beta-like	Sec61 translocon complex;integral component of membrane;SRP-dependent cotranslational protein targeting to membrane, translocation;posttranslational protein targeting to membrane, translocation
BnaA03g20990D	chrA03	9942363	9942441	hypothetical protein F2Q69_00021335
BnaA03g21000D	chrA03	9942862	9943369	formin-like protein 13	integral component of membrane
BnaA03g21010D	chrA03	9948872	9949661	cyclin-U2-1	cell division;protein kinase binding;regulation of cyclin-dependent protein serine/threonine kinase activity
BnaA03g21020D	chrA03	9951215	9952631	expansin B4	extracellular region;cell wall;membrane;sexual reproduction;cell wall organization
BnaA03g21030D	chrA03	9953829	9957078	ribosome biogenesis protein BOP1 homolog	nucleoplasm;preribosome, large subunit precursor;PeBoW complex;enzyme inhibitor activity;pectinesterase activity;ribonucleoprotein complex binding;aspartyl esterase activity;maturation of LSU-rRNA from tricistronic rRNA transcript (SSU-rRNA, 5.8S rRNA, LSU-rRNA);maturation of 5.8S rRNA from tricistronic rRNA transcript (SSU-rRNA, 5.8S rRNA, LSU-rRNA);cell wall modification;negative regulation of …
BnaA03g21040D	chrA03	9963917	9964850	zinc finger protein ZAT4-like	DNA-binding transcription factor activity;regulation of transcription, DNA-templated
BnaA03g21050D	chrA03	9968353	9969692	SPX domain-containing protein 3	positive regulation of cellular response to phosphate starvation
BnaA03g21060D	chrA03	9970834	9972609	vesicle-associated protein 1-2	endoplasmic reticulum membrane;plasma membrane;integral component of membrane;endoplasmic reticulum-plasma membrane tethering;endoplasmic reticulum membrane organization
BnaA03g21070D	chrA03	9973149	9974914	phosphatidate cytidylyltransferase 4, chloroplastic	integral component of membrane;phosphatidate cytidylyltransferase activity;CDP-diacylglycerol biosynthetic process
BnaA03g21080D	chrA03	9977608	9979426	scarecrow-like protein 27	nucleus;DNA-binding transcription factor activity;sequence-specific DNA binding;regulation of transcription, DNA-templated
BnaA03g21090D	chrA03	9986719	9987555	autophagy-related protein 8e	autophagosome membrane;microtubule;cytoplasmic vesicle;protein binding;autophagy;cellular response to nitrogen starvation;protein transport;response to ethanol
BnaA03g21100D	chrA03	9989408	9989804	14 kDa proline-rich protein DC2.15	chloroplast thylakoid membrane;protein domain specific binding;innate immune response activating cell surface receptor signaling pathway;response to salt stress
BnaA03g21110D	chrA03	9994229	9996341	axial regulator YABBY 1	nucleus;polarity specification of adaxial/abaxial axis;fruit development;abaxial cell fate specification;regulation of shoot apical meristem development;regulation of leaf development
BnaA03g21120D	chrA03	10005965	10007470	Golgi SNAP receptor complex member 1-2	Golgi membrane;endosome;vacuole;endoplasmic reticulum membrane;Golgi medial cisterna;cis-Golgi network;trans-Golgi network;cytosol;integral component of membrane;SNARE complex;SNAP receptor activity;endoplasmic reticulum to Golgi vesicle-mediated transport;vesicle fusion;response to abscisic acid;protein transport;regulation of vesicle targeting, to, from or within Golgi
BnaA03g21130D	chrA03	10012053	10012539	auxin-responsive protein SAUR36	nucleus;response to auxin;regulation of seed germination;positive regulation of leaf senescence
BnaA03g21140D	chrA03	10019667	10021709	probable pectinesterase/pectinesterase inhibitor 17	enzyme inhibitor activity;pectinesterase activity;aspartyl esterase activity;response to fungus;cell wall modification;negative regulation of catalytic activity;pectin catabolic process;defense response to Gram-negative bacterium
BnaA03g21150D	chrA03	10021765	10021904	hypothetical protein Saspl_033776
BnaA03g21160D	chrA03	10066215	10068101	phosphomannomutase	cytosol;phosphomannomutase activity;mannose metabolic process;protein N-linked glycosylation;GDP-mannose biosynthetic process
BnaA03g21170D	chrA03	10068473	10069382	LIM domain-containing protein PLIM2a	plasma membrane;actin cytoskeleton;metal ion binding;actin filament binding;actin filament bundle assembly
BnaA03g21180D	chrA03	10072229	10073552	uncharacterized protein LOC103858194	integral component of membrane
BnaA03g21190D	chrA03	10073948	10075037	uncharacterized protein LOC106443652 isoform X1
BnaA03g21200D	chrA03	10079882	10081922	SKP1-like protein 20 isoform X1	nucleus;ubiquitin-dependent protein catabolic process;protein ubiquitination
BnaA03g21210D	chrA03	10085703	10086993	aquaporin PIP1-2	vacuole;plasma membrane;plasmodesma;integral component of membrane;water channel activity;water transport;response to water deprivation;response to salt stress;carbon dioxide transport;transmembrane transport
BnaA03g21220D	chrA03	10087308	10088071	uncharacterized protein LOC106438268	endoplasmic reticulum;protein folding
BnaA03g21230D	chrA03	10088833	10096702	transcription regulatory protein SNF2	nucleus;cytosol;DNA binding;DNA helicase activity;chromatin binding;protein binding;ATP binding;hydrolase activity;nucleosome-dependent ATPase activity;multicellular organism development;organ boundary specification between lateral organs and the meristem;DNA duplex unwinding;regulation of gene expression, epigenetic;ATP-dependent chromatin remodeling;positive regulation of transcription by RNA p…
BnaA03g21240D	chrA03	10097149	10098261	ubiquitin-conjugating enzyme E2 6	nucleus;ATP binding;ubiquitin conjugating enzyme activity;protein polyubiquitination;ubiquitin-dependent protein catabolic process
BnaA03g21250D	chrA03	10099664	10100648	mitogen-activated protein kinase 12-like	protein kinase activity;cellular process
BnaA03g21260D	chrA03	10101295	10103128	U-box domain-containing protein 54	ubiquitin-protein transferase activity;protein ubiquitination
BnaA03g21270D	chrA03	10105875	10107204	39S ribosomal protein L46, mitochondrial	mitochondrial large ribosomal subunit;structural constituent of ribosome;NAD+ kinase activity;phosphorylation
BnaA03g21280D	chrA03	10108302	10109185	desiccation-related protein At2g46140	cytosol;plasma membrane;response to desiccation
BnaA03g21290D	chrA03	10112866	10113869	DUF2358 family protein (DUF2358)
BnaA03g21300D	chrA03	10114653	10116515	protein ABIL1 isoform X1
BnaA03g21310D	chrA03	10118811	10120831	BTB/POZ domain-containing protein At2g46260	protein ubiquitination
BnaA03g21320D	chrA03	10123810	10124557	NDR1/HIN1-like protein 6	plasma membrane;integral component of membrane
BnaA03g21330D	chrA03	10127716	10128361	Protein phosphatase 2C family protein	protein binding;metal ion binding;protein serine phosphatase activity;protein threonine phosphatase activity;protein dephosphorylation
BnaA03g21340D	chrA03	10132112	10132427	arabinogalactan peptide 16	plasma membrane;integral component of membrane;anchored component of membrane
BnaA03g21350D	chrA03	10136109	10139715	SPA (suppressor of phyA-105) protein family	identical protein binding;nuclear body;protein kinase activity;response to blue light;protein phosphorylation;chloroplast organization;Cul4-RING E3 ubiquitin ligase complex;ATP binding;response to far red light;short-day photoperiodism, flowering;red or far-red light signaling pathway;regulation of photoperiodism, flowering;negative regulation of photomorphogenesis;response to red light
BnaA03g21360D	chrA03	10142884	10147791	jasmonic acid-amido synthetase JAR1	cytoplasm;acid-amino acid ligase activity
BnaA03g21370D	chrA03	10149509	10149914	hypothetical protein BRARA_C02330
BnaA03g21380D	chrA03	10150563	10150994	succinate dehydrogenase subunit 8, mitochondrial
BnaA03g21390D	chrA03	10151452	10152469	probable WRKY transcription factor 46	DNA-binding transcription factor activity;regulation of response to water deprivation;protein binding;cis-regulatory region sequence-specific DNA binding;regulation of transcription, DNA-templated;regulation of jasmonic acid mediated signaling pathway;response to salicylic acid;nucleolus;response to chitin;regulation of brassinosteroid mediated signaling pathway;defense response to bacterium;late…
BnaA03g21400D	chrA03	10161938	10162644	transcription factor CPC-like isoform X1	nucleus;transcription cis-regulatory region binding;DNA-binding transcription factor activity;protein binding;regulation of transcription, DNA-templated;epidermal cell differentiation;positive regulation of trichoblast fate specification;stomatal complex formation
BnaA03g21410D	chrA03	10165230	10167259	mitochondrial inner membrane protein OXA1-like	integral component of mitochondrial inner membrane;nucleic acid binding;RNA-DNA hybrid ribonuclease activity;membrane insertase activity;protein insertion into mitochondrial inner membrane from matrix;mitochondrial cytochrome c oxidase assembly;RNA phosphodiester bond hydrolysis, endonucleolytic
BnaA03g21420D	chrA03	10169506	10169861	E3 ubiquitin-protein ligase SINA-like 7	cytoplasm;zinc ion binding;transferase activity;ubiquitin-dependent protein catabolic process;multicellular organism development;protein ubiquitination
BnaA03g21430D	chrA03	10169914	10170523	E3 ubiquitin-protein ligase SINA-like 7	cytoplasm;zinc ion binding;ubiquitin protein ligase activity;ubiquitin-dependent protein catabolic process;multicellular organism development;response to UV;protein ubiquitination
BnaA03g21440D	chrA03	10171470	10171869	uncharacterized protein BNAA03G21440D
BnaA03g21450D	chrA03	10172465	10173487	phosphatidylinositol 4-kinase gamma 4-like	1-phosphatidylinositol 4-kinase activity;phosphorylation;phosphatidylinositol phosphate biosynthetic process
BnaA03g21460D	chrA03	10173562	10175159	phosphatidylinositol 4-kinase gamma 4	cytosol;nucleotide binding;1-phosphatidylinositol 4-kinase activity;protein serine/threonine kinase activity;response to salt stress;protein autophosphorylation;phosphatidylinositol phosphate biosynthetic process
BnaA03g21470D	chrA03	10176850	10177270	succinate dehydrogenase subunit 4, mitochondrial	mitochondrial respiratory chain complex II, succinate dehydrogenase complex (ubiquinone);integral component of membrane;succinate dehydrogenase (ubiquinone) activity;tricarboxylic acid cycle
BnaA03g21480D	chrA03	10181482	10183995	unnamed protein product
BnaA03g21490D	chrA03	10189592	10191433	dof zinc finger protein DOF2.5	nucleus;DNA binding;regulation of transcription, DNA-templated
BnaA03g21500D	chrA03	10193787	10194192	calcium-binding protein KIC	calcium ion binding;protein binding;trichome branching
BnaA03g21510D	chrA03	10194661	10195194	serine/arginine-rich splicing factor RS31-like isoform X2	spliceosomal complex;nuclear speck;RNA binding;mRNA splicing, via spliceosome
BnaA03g21520D	chrA03	10199912	10200259	pollen coat protein B3
BnaA03g21530D	chrA03	10204387	10205545	metal tolerance protein 1	nucleus;vacuolar membrane;plasma membrane;integral component of membrane;zinc ion transmembrane transporter activity;phosphorelay signal transduction system;rhythmic process;zinc ion transmembrane transport
BnaA03g21540D	chrA03	10207307	10209530	probably inactive receptor-like protein kinase At2g46850	cytoplasm;plasma membrane;integral component of membrane;magnesium ion binding;inorganic diphosphatase activity;protein serine/threonine kinase activity;protein tyrosine kinase activity;ATP binding;polysaccharide binding;cell surface receptor signaling pathway;peptidyl-tyrosine phosphorylation
BnaA03g21550D	chrA03	10216271	10217198	B3 domain-containing transcription factor NGA1-like	nucleus;DNA binding
BnaA03g21560D	chrA03	10221130	10221986	uncharacterized protein BNAA03G21560D
BnaA03g21570D	chrA03	10223730	10225727	transcription factor PIL1	nucleus;DNA binding;DNA-binding transcription factor activity;protein dimerization activity;regulation of transcription, DNA-templated;shade avoidance;red or far-red light signaling pathway;callus formation
BnaA03g21580D	chrA03	10230693	10231959	asynaptic protein	protein binding;integral component of membrane;regulation of synaptonemal complex assembly;chromosome;nucleolus
BnaA03g21590D	chrA03	10232798	10234788	pectinesterase 5	Golgi membrane;extracellular region;cell wall;plasma membrane;pollen tube;protein binding;pectinesterase activity;aspartyl esterase activity;pectinesterase inhibitor activity;pollen tube growth;cell wall modification;negative regulation of catalytic activity;pectin catabolic process
BnaA03g21600D	chrA03	10239150	10239801	probable pectinesterase/pectinesterase inhibitor	pectinesterase inhibitor activity;response to abscisic acid;pollen germination;pollen tube growth;negative regulation of hydrolase activity
BnaA03g21610D	chrA03	10240439	10241572	probable receptor-like protein kinase At2g47060	integral component of membrane;protein binding;ATP binding;protein serine kinase activity;protein threonine kinase activity;protein phosphorylation;response to oxidative stress
BnaA03g21620D	chrA03	10241633	10242107	ubiquitin-40S ribosomal protein S27a-3	nucleus;Golgi apparatus;cytosolic small ribosomal subunit;mRNA binding;structural constituent of ribosome;protein tag;ubiquitin protein ligase binding;metal ion binding;translation;ubiquitin-dependent protein catabolic process;protein ubiquitination
BnaA03g21630D	chrA03	10242182	10243747	unnamed protein product	integral component of membrane;protein kinase activity;ATP binding;protein phosphorylation
BnaA03g21640D	chrA03	10246733	10247649	short-chain dehydrogenase reductase 3a-like	chloroplast;3-oxoacyl-[acyl-carrier-protein] reductase (NADPH) activity;3-oxo-glutaryl-[acp] methyl ester reductase activity;3-oxo-pimeloyl-[acp] methyl ester reductase activity;plant-type hypersensitive response;defense response to bacterium
BnaA03g21650D	chrA03	10249476	10252477	boron transporter	plasma membrane;integral component of membrane;inorganic anion exchanger activity;active borate transmembrane transporter activity;borate transmembrane transport;ion homeostasis
BnaA03g21660D	chrA03	10260029	10261116	ADP-ribosylation factor 1-like	vacuole;Golgi apparatus;plasmodesma;mRNA binding;GTP binding;phospholipase activator activity;intracellular protein transport;vesicle-mediated transport
BnaA03g21670D	chrA03	10261801	10262735	pentatricopeptide repeat-containing protein At4g02750-like
BnaA03g21680D	chrA03	10262788	10263391	pentatricopeptide repeat-containing protein At4g02750-like
BnaA03g21690D	chrA03	10263569	10266471	probable pre-mRNA-splicing factor ATP-dependent RNA helicase DEAH3 isoform X1	spliceosomal complex;chloroplast envelope;RNA helicase activity;mRNA binding;ATP binding;hydrolase activity;mRNA processing;RNA splicing
BnaA03g21700D	chrA03	10268088	10271116	flowering time control protein FCA-like	nucleus;cytoplasm;ribonucleoprotein complex;mRNA binding
BnaA03g21710D	chrA03	10272044	10273197	peptidyl-prolyl cis-trans isomerase CYP21-3, mitochondrial	mitochondrion;Golgi apparatus;integral component of membrane;peptidyl-prolyl cis-trans isomerase activity;protein peptidyl-prolyl isomerization
BnaA03g21720D	chrA03	10273466	10273682	DEAD-box ATP-dependent RNA helicase 24	nucleic acid binding;helicase activity;ATP binding;hydrolase activity
BnaA03g21730D	chrA03	10273816	10276161	DEAD-box ATP-dependent RNA helicase 24	RNA binding;RNA helicase activity;ATP binding;hydrolase activity
BnaA03g21740D	chrA03	10280081	10282363	stress response protein nst1	Ino80 complex;methyltransferase activity;methylation;ATP-dependent chromatin remodeling
BnaA03g21750D	chrA03	10284695	10285616	uncharacterized protein LOC103858244	mitochondrial respirasome;integral component of membrane
BnaA03g21760D	chrA03	10286719	10286914	probable cytochrome c oxidase subunit 5C-1	mitochondrial respirasome;integral component of membrane
BnaA03g21770D	chrA03	10287518	10287899	calvin cycle protein CP12-1, chloroplastic-like	chloroplast;negative regulation of reductive pentose-phosphate cycle
BnaA03g21780D	chrA03	10288364	10289477	ribosomal RNA small subunit methyltransferase	nucleolus;mitochondrial matrix;rRNA (adenine-N6,N6-)-dimethyltransferase activity;RNA binding;cell fate specification;rRNA methylation;cell division
BnaA03g21790D	chrA03	10293680	10296716	transcription factor MYB12-like	nucleus;response to light stimulus;response to hormone;flavonoid biosynthetic process;positive regulation of biosynthetic process;regulation of primary metabolic process
BnaA03g21800D	chrA03	10297566	10299849	protein disulfide-isomerase like 2-1	vacuolar membrane;endoplasmic reticulum;plant-type cell wall;protein disulfide isomerase activity;embryo sac development;double fertilization forming a zygote and endosperm;embryo development ending in seed dormancy;response to endoplasmic reticulum stress;response to cadmium ion;pollen tube development
BnaA03g21810D	chrA03	10310322	10311460	60S ribosomal protein L7a-1	nucleolus;vacuolar membrane;plasmodesma;cytosolic large ribosomal subunit;polysomal ribosome;mRNA binding;structural constituent of ribosome;maturation of LSU-rRNA
BnaA03g21820D	chrA03	10317472	10319580	SWI/SNF complex subunit SWI3A-like	SWI/SNF complex;DNA binding;chromatin remodeling;multicellular organism development
BnaA03g21830D	chrA03	10321099	10323345	caffeoylshikimate esterase	plasma membrane;small nuclear ribonucleoprotein complex;acylglycerol lipase activity;RNA splicing
BnaA03g21840D	chrA03	10331016	10331879	universal stress protein PHOS34	vacuole;Golgi apparatus;plasma membrane;hydrolase activity
BnaA03g21850D	chrA03	10337429	10341339	beta-glucosidase 3-like isoform X1	vacuole;beta-glucosidase activity;thioglucosidase activity;glucosinolate glucohydrolase activity;carbohydrate metabolic process
BnaA03g21860D	chrA03	10344599	10345070	nuclear transcription factor Y subunit B-5	CCAAT-binding factor complex;RNA polymerase II cis-regulatory region sequence-specific DNA binding;DNA-binding transcription activator activity, RNA polymerase II-specific;protein heterodimerization activity;positive regulation of transcription by RNA polymerase II
BnaA03g21870D	chrA03	10356556	10358686	arginine-glutamic acid dipeptide repeat protein	nucleus;transcription corepressor activity;RNA polymerase II-specific DNA-binding transcription factor binding
BnaA03g21880D	chrA03	10358946	10361455	metal tolerance protein C1	vacuolar membrane;integral component of membrane;cation transmembrane transporter activity;cation transmembrane transport
BnaA03g21890D	chrA03	10361768	10363013	transcription termination factor MTERF8, chloroplastic	chloroplast;double-stranded DNA binding;DNA-templated transcription, termination;regulation of transcription, DNA-templated;chloroplast organization;developmental process
BnaA03g21900D	chrA03	10370938	10371364	myelin transcription factor-like protein
BnaA03g21910D	chrA03	10373917	10374334	protein ELF4-LIKE 1	nucleus;entrainment of circadian clock;protein homodimerization activity;positive regulation of circadian rhythm
BnaA03g21920D	chrA03	10374906	10381004	ABC transporter G family member 31	integral component of membrane;ATP binding;ATPase-coupled transmembrane transporter activity;transmembrane transport
BnaA03g21930D	chrA03	10385361	10386765	UDP-glycosyltransferase 71D1-like	flavonol 3-O-glucosyltransferase activity;quercetin 3-O-glucosyltransferase activity;daphnetin 3-O-glucosyltransferase activity;myricetin 3-O-glucosyltransferase activity
BnaA03g21940D	chrA03	10387586	10388024	pleckstrin homology domain-containing protein 1	cytoplasm;UDP-glycosyltransferase activity;phosphatidylinositol-3-phosphate binding
BnaA03g21950D	chrA03	10389055	10391704	anthranilate synthase alpha subunit 2, chloroplastic isoform X1	chloroplast;anthranilate synthase activity;tryptophan biosynthetic process;DNA replication
BnaA03g21960D	chrA03	10392159	10395653	cell division control protein 6 homolog	nucleus;DNA replication origin binding;anthranilate synthase activity;protein binding;tryptophan biosynthetic process;DNA replication initiation;mitotic DNA replication checkpoint signaling;DNA endoreduplication;cell division
BnaA03g21970D	chrA03	10398675	10399434	glutathione S-transferase U5	cytosol;plasma membrane;plasmodesma;glutathione transferase activity;glutathione binding;glutathione metabolic process;response to oxidative stress;toxin catabolic process
BnaA03g21980D	chrA03	10401087	10402794	serine/threonine-protein phosphatase PP1 isozyme 1	protein phosphatase type 1 complex;nucleus;metal ion binding;protein serine phosphatase activity;protein threonine phosphatase activity;protein dephosphorylation
BnaA03g21990D	chrA03	10406182	10407345	tropinone reductase homolog At2g29320 isoform X1	chloroplast;3-oxoacyl-[acyl-carrier-protein] reductase (NADPH) activity;3-oxo-glutaryl-[acp] methyl ester reductase activity;3-oxo-pimeloyl-[acp] methyl ester reductase activity
BnaA03g22000D	chrA03	10409328	10410482	tropinone reductase homolog At2g29310 isoform X1	chloroplast;oxidoreductase activity
BnaA03g22010D	chrA03	10410862	10412747	protein kinase APK1B, chloroplastic-like isoform X2	protein serine/threonine kinase activity;ATP binding;protein phosphorylation
BnaA03g22020D	chrA03	10423617	10424040	cyclin-dependent protein kinase inhibitor SMR10	nucleus;protein kinase activity;protein phosphorylation;regulation of DNA endoreduplication;negative regulation of mitotic nuclear division
BnaA03g22030D	chrA03	10428502	10430455	putative E3 ubiquitin-protein ligase XBAT31	transferase activity
BnaA03g22040D	chrA03	10443138	10443450	histone H4	nucleosome;nucleus;DNA binding;protein heterodimerization activity
BnaA03g22050D	chrA03	10444487	10444829	hypothetical protein BRARA_C02398	integral component of membrane
BnaA03g22060D	chrA03	10445713	10446181	histone H2B.3	nucleosome;nucleus;DNA binding;protein heterodimerization activity;nucleosome assembly
BnaA03g22070D	chrA03	10449198	10450238	WUSCHEL-related homeobox 3	nucleus;DNA binding;DNA-binding transcription factor activity;regulation of transcription, DNA-templated;flower development;adaxial/abaxial axis specification;centrolateral axis specification;regulation of epidermal cell division;stipule development
BnaA03g22080D	chrA03	10459425	10460274	psbP domain-containing protein 2, chloroplastic	photosystem II oxygen evolving complex;extrinsic component of membrane;calcium ion binding;photosynthesis
BnaA03g22090D	chrA03	10461335	10463068	probable serine/threonine-protein kinase PBL6 isoform X1	protein serine/threonine kinase activity;ATP binding;protein phosphorylation
BnaA03g22100D	chrA03	10472165	10474289	ethylene-responsive transcription factor RAP2-7 isoform X1	nucleus;DNA-binding transcription factor activity;protein binding;sequence-specific DNA binding;regulation of transcription, DNA-templated;vegetative to reproductive phase transition of meristem
BnaA03g22110D	chrA03	10475203	10476427	unnamed protein product
BnaA03g22120D	chrA03	10477595	10478770	hypothetical protein BRARA_C02405
BnaA03g22130D	chrA03	10480673	10481179	thionin-like protein 1
BnaA03g22140D	chrA03	10483359	10488664	V-type proton ATPase subunit a1-like	vacuolar proton-transporting V-type ATPase, V0 domain;integral component of membrane;vacuolar proton-transporting V-type ATPase complex;proton-transporting ATPase activity, rotational mechanism;ATPase binding;vacuolar acidification;proton transmembrane transport
BnaA03g22150D	chrA03	10490210	10491740	V-type proton ATPase subunit a1-like	vacuolar proton-transporting V-type ATPase, V0 domain;endosome;trans-Golgi network transport vesicle membrane;integral component of membrane;vacuolar proton-transporting V-type ATPase complex;trans-Golgi network membrane;proton-transporting ATPase activity, rotational mechanism;ATPase binding;vacuolar acidification;proton-transporting V-type ATPase complex assembly;proton transmembrane transport
BnaA03g22160D	chrA03	10501699	10503188	LOB domain-containing protein 11
BnaA03g22170D	chrA03	10507234	10508527	uncharacterized CRM domain-containing protein At3g25440, chloroplastic	RNA binding
BnaA03g22180D	chrA03	10511332	10515692	beta-galactosidase 8	cell wall;vacuole;apoplast;beta-galactosidase activity;carbohydrate binding;carbohydrate metabolic process
BnaA03g22190D	chrA03	10522172	10525863	vacuolar fusion protein MON1 homolog	endosome;guanyl-nucleotide exchange factor activity;protein binding;protein targeting to vacuole;vacuole organization;late endosome to vacuole transport;regulation of catalytic activity;plant organ development
BnaA03g22200D	chrA03	10529310	10530596	transcription factor FER-LIKE IRON DEFICIENCY-INDUCED TRANSCRIPTION FACTOR	nucleus;DNA-binding transcription factor activity;sequence-specific DNA binding;protein dimerization activity;regulation of transcription, DNA-templated;response to iron ion;regulation of iron ion transport
BnaA03g22210D	chrA03	10539168	10539833	replication factor-A carboxy-terminal domain protein
BnaA03g22220D	chrA03	10542863	10542896	---NA---
BnaA03g22230D	chrA03	10546609	10546984	auxin-responsive protein SAUR50-like	response to auxin
BnaA03g22240D	chrA03	10553762	10554279	unnamed protein product, partial	integral component of membrane
BnaA03g22250D	chrA03	10560538	10561344	proteasome subunit beta type-5-B	cytoplasm;proteasome core complex;integral component of membrane;threonine-type endopeptidase activity;proteasomal protein catabolic process
BnaA03g22260D	chrA03	10576173	10578506	ruBisCO large subunit-binding protein subunit alpha, chloroplastic	ATP binding;protein refolding
BnaA03g22270D	chrA03	10580284	10588105	syndetin-like isoform X1	cytosol;EARP complex;SNARE binding;endocytic recycling;retrograde transport, endosome to Golgi
BnaA03g22280D	chrA03	10588335	10589249	unnamed protein product, partial
BnaA03g22290D	chrA03	10593583	10594289	60S acidic ribosomal protein P2-1	cytosolic large ribosomal subunit;structural constituent of ribosome;cytoplasmic translational elongation
BnaA03g22300D	chrA03	10595694	10596522	early nodulin-55-2-like	anchored component of plasma membrane;electron transfer activity;electron transport chain
BnaA03g22310D	chrA03	10598156	10600544	protein SUPPRESSOR OF K(+) TRANSPORT GROWTH DEFECT 1	nucleus;plasmodesma;multivesicular body membrane;protein binding;ATP binding;hydrolase activity;endosome organization;vacuole organization;cell cycle;trichome branching;protein transport;endosomal transport;potassium ion homeostasis;sodium ion homeostasis
BnaA03g22320D	chrA03	10603316	10604231	probable E3 ubiquitin-protein ligase RNF144A	ubiquitin conjugating enzyme binding;ubiquitin protein ligase activity;ubiquitin ligase complex;metal ion binding;cytoplasm;protein polyubiquitination;integral component of membrane;positive regulation of proteasomal ubiquitin-dependent protein catabolic process
BnaA03g22330D	chrA03	10607770	10608271	zinc finger A20 and AN1 domain-containing stress-associated protein 3-like	DNA binding;zinc ion binding
BnaA03g22340D	chrA03	10610860	10612683	protein CENTRORADIALIS-like	nucleus;cytoplasm;integral component of membrane;negative regulation of flower development;vegetative to reproductive phase transition of meristem
BnaA03g22350D	chrA03	10626259	10626724	ferredoxin, root R-B2	chloroplast;electron transfer activity;metal ion binding;2 iron, 2 sulfur cluster binding;electron transport chain
BnaA03g22360D	chrA03	10632005	10633974	glucan endo-1,3-beta-glucosidase 14	nucleus;cytoplasm;integral component of membrane;anchored component of plasma membrane;glucan endo-1,3-beta-D-glucosidase activity;carbohydrate metabolic process;defense response
BnaA03g22370D	chrA03	10636083	10636936	dephospho-CoA kinase	vacuole;peroxisome;chloroplast;dephospho-CoA kinase activity;ATP binding;coenzyme A biosynthetic process;phosphorylation
BnaA03g22380D	chrA03	10637156	10638165	probable calcium-binding protein CML48	calcium ion binding
BnaA03g22390D	chrA03	10642455	10646999	U-box domain-containing protein 6-like
BnaA03g22400D	chrA03	10647882	10648287	putative glycine-rich cell wall structural protein 1	integral component of membrane
BnaA03g22410D	chrA03	10648339	10648452	---NA---
BnaA03g22420D	chrA03	10650718	10651117	glycine-rich protein 3 short isoform-like	integral component of membrane
BnaA03g22430D	chrA03	10652987	10653694	E3 ubiquitin-protein ligase arih1	ubiquitin-protein transferase activity;protein ubiquitination
BnaA03g22440D	chrA03	10654505	10655702	putative F-box protein At1g46984
BnaA03g22450D	chrA03	10658669	10659821	casparian strip membrane protein 3	plasma membrane;integral component of membrane;Casparian strip;protein homodimerization activity;4 iron, 4 sulfur cluster binding;proteolysis;cell-cell junction assembly;regulation of protein stability;cell wall modification;positive regulation of amyloid-beta formation
BnaA03g22460D	chrA03	10661793	10663114	small RNA-binding protein 11, chloroplastic	RNA binding
BnaA03g22470D	chrA03	10666836	10667871	F-box protein At2g27310-like	integral component of membrane
BnaA03g22480D	chrA03	10670101	10670788	NDR1/HIN1-like protein 10	integral component of membrane
BnaA03g22490D	chrA03	10677368	10680149	DNA polymerase epsilon subunit B	epsilon DNA polymerase complex;DNA binding;DNA-dependent DNA replication;error-prone translesion synthesis
BnaA03g22500D	chrA03	10684012	10684471	uncharacterized protein BNAA03G22500D
BnaA03g22510D	chrA03	10688150	10694686	structural maintenance of chromosomes protein 3	nucleus;chromosome;ATP binding;ATPase-coupled transmembrane transporter activity;chromosome organization;cell division;meiotic cell cycle;transmembrane transport
BnaA03g22520D	chrA03	10696106	10696897	inactive protein RESTRICTED TEV MOVEMENT 2-like	integral component of membrane
BnaA03g22530D	chrA03	10697814	10699647	pentatricopeptide repeat-containing protein At3g29230-like
BnaA03g22540D	chrA03	10706190	10706961	NDR1/HIN1-like protein 13	plasma membrane;plasmodesma;integral component of membrane;defense response to bacterium
BnaA03g22550D	chrA03	10713053	10714158	lamin-like protein	integral component of membrane;anchored component of plasma membrane;electron transfer activity;electron transport chain
BnaA03g22560D	chrA03	10717914	10719627	ETHYLENE INSENSITIVE 3-like 1 protein	nucleus;transcription cis-regulatory region binding;DNA-binding transcription factor activity;protein binding;regulation of transcription, DNA-templated;ethylene-activated signaling pathway;defense response to bacterium
BnaA03g22570D	chrA03	10731551	10733464	COP9 signalosome complex subunit 2	cytosol;COP9 signalosome;protein binding;NEDD8-specific protease activity;protein deneddylation;multicellular organism development;red, far-red light phototransduction;protein catabolic process
BnaA03g22580D	chrA03	10734152	10735568	dehydrodolichyl diphosphate synthase 5-like	endoplasmic reticulum;chloroplast stroma;integral component of membrane;polyprenyltransferase activity;dehydrodolichyl diphosphate synthase activity;protein glycosylation;response to cold;plastid membrane organization;polyprenol biosynthetic process
BnaA03g22590D	chrA03	10741206	10742680	transcription factor MYB104	nucleus
BnaA03g22600D	chrA03	10743436	10747027	protein N-lysine methyltransferase METTL21A	nucleus;protein methyltransferase activity;protein methylation
BnaA03g22610D	chrA03	10749503	10751445	hydroxymethylglutaryl-CoA lyase, mitochondrial isoform X2	mitochondrion;hydroxymethylglutaryl-CoA lyase activity;leucine catabolic process;lipid metabolic process;ketone body biosynthetic process
BnaA03g22620D	chrA03	10751873	10757261	WD repeat-containing protein 11 isoform X2	cytoplasm
BnaA03g22630D	chrA03	10757754	10759062	glucan endo-1,3-beta-glucosidase 11	integral component of membrane;anchored component of plasma membrane;glucan endo-1,3-beta-D-glucosidase activity;carbohydrate metabolic process
BnaA03g22640D	chrA03	10759907	10760216	unnamed protein product	nucleic acid binding;cysteine-type peptidase activity;zinc ion binding;proteolysis;DNA integration
BnaA03g22650D	chrA03	10760377	10760446	---NA---
BnaA03g22660D	chrA03	10762677	10765329	26S proteasome regulatory subunit RPN13	nucleus;cytoplasm;proteasome regulatory particle, lid subcomplex;ubiquitin binding;endopeptidase activator activity;proteasome binding;ubiquitin-dependent protein catabolic process;positive regulation of endopeptidase activity
BnaA03g22670D	chrA03	10777902	10780301	axial regulator YABBY 5	nucleus;transcription cis-regulatory region binding;DNA-binding transcription factor activity;protein binding;metal ion binding;regulation of transcription, DNA-templated;polarity specification of adaxial/abaxial axis;abaxial cell fate specification;regulation of shoot apical meristem development;regulation of leaf development
BnaA03g22680D	chrA03	10783925	10785495	SPX domain-containing protein 2	nucleus;cellular response to phosphate starvation
BnaA03g22690D	chrA03	10788135	10790129	protein IQ-DOMAIN 1-like isoform X1
BnaA03g22700D	chrA03	10796192	10798240	probable pectinesterase/pectinesterase inhibitor 12	extracellular region;cell wall;pectinesterase activity;aspartyl esterase activity;pectinesterase inhibitor activity;response to bacterium;cell wall modification;negative regulation of catalytic activity;pectin catabolic process
BnaA03g22710D	chrA03	10799440	10801741	probable pectinesterase/pectinesterase inhibitor 13	integral component of membrane;pectinesterase activity;aspartyl esterase activity;pectinesterase inhibitor activity;cell wall modification;negative regulation of catalytic activity;pectin catabolic process
BnaA03g22720D	chrA03	10804978	10806403	UDP-glycosyltransferase 76D1	quercetin 3-O-glucosyltransferase activity;quercetin 7-O-glucosyltransferase activity
BnaA03g22730D	chrA03	10807716	10810917	nucleobase-ascorbate transporter 3	plasma membrane;plasmodesma;integral component of membrane;adenine transmembrane transporter activity;guanine transmembrane transporter activity;uracil transmembrane transporter activity;solute:cation symporter activity;hypoxanthine transport;cation transmembrane transport;adenine import across plasma membrane;guanine import across plasma membrane;uracil import across plasma membrane
BnaA03g22740D	chrA03	10817650	10818556	AR781, pheromone receptor-like protein (DUF1645)	plasma membrane;response to metal ion
BnaA03g22750D	chrA03	10819206	10821022	B3 domain-containing protein REM12-like	nucleus;DNA binding
BnaA03g22760D	chrA03	10821443	10823521	---NA---
BnaA03g22770D	chrA03	10825149	10826629	F-box/kelch-repeat protein At1g64840-like
BnaA03g22780D	chrA03	10828574	10830710	protein TIC 55, chloroplastic	chloroplast inner membrane;integral component of membrane;chlorophyllide a oxygenase [overall] activity;metal ion binding;2 iron, 2 sulfur cluster binding;protein targeting to chloroplast
BnaA03g22790D	chrA03	10833278	10835504	probable aminotransferase TAT3	L-tyrosine:2-oxoglutarate aminotransferase activity;pyridoxal phosphate binding;cellular amino acid metabolic process;biosynthetic process;response to wounding;response to jasmonic acid
BnaA03g22800D	chrA03	10837005	10839377	Octicosapeptide/Phox/Bem1p (PB1) domain-containing protein / tetratricopeptide repeat (TPR)-containing protein	cytoplasmic vesicle membrane;myosin XI tail binding
BnaA03g22810D	chrA03	10841153	10844798	topless-related protein 4 isoform X1	regulation of transcription, DNA-templated
BnaA03g22820D	chrA03	10845834	10846943	DUF581 family protein, putative (DUF581)	nucleus;cytoplasm;response to starvation;response to salt
BnaA03g22830D	chrA03	10850884	10863418	zinc finger FYVE domain protein	integral component of membrane
BnaA03g22840D	chrA03	10863649	10868976	zinc finger FYVE domain protein	integral component of membrane
BnaA03g22850D	chrA03	10873215	10875536	sulfite exporter TauE/SafE family protein 3-like	integral component of membrane;Cul4A-RING E3 ubiquitin ligase complex;protein ubiquitination
BnaA03g22860D	chrA03	10877040	10879814	protein cereblon	nucleus;cytoplasm;Cul4A-RING E3 ubiquitin ligase complex;metal ion binding;protein ubiquitination
BnaA03g22870D	chrA03	10886370	10889834	probably inactive leucine-rich repeat receptor-like protein kinase At2g25790	endoplasmic reticulum;plasma membrane;integral component of membrane;peptide receptor activity;protein binding;ATP binding;peptide binding;protein serine kinase activity;protein threonine kinase activity;protein phosphorylation;response to temperature stimulus;regulation of pollen tube growth
BnaA03g22880D	chrA03	10893386	10894601	basic 7S globulin-like	aspartic-type endopeptidase activity;proteolysis
BnaA03g22890D	chrA03	10896132	10897593	heat stress transcription factor A-2	nucleus;RNA polymerase II cis-regulatory region sequence-specific DNA binding;DNA-binding transcription factor activity;regulation of transcription by RNA polymerase II;response to chitin;heat acclimation;cellular response to heat;cellular response to unfolded protein;response to hydrogen peroxide;positive regulation of transcription, DNA-templated;cellular response to hypoxia
BnaA03g22900D	chrA03	10902850	10904441	cytochrome P450 711A1	integral component of membrane;monooxygenase activity;iron ion binding;oxidoreductase activity, acting on paired donors, with incorporation or reduction of molecular oxygen;heme binding;auxin polar transport;regulation of meristem structural organization;positive regulation of flavonoid biosynthetic process;secondary shoot formation;carotenoid biosynthetic process
BnaA03g22910D	chrA03	10904860	10906151	type III polyketide synthase C	acyltransferase activity, transferring groups other than amino-acyl groups;polyketide biosynthetic process
BnaA03g22920D	chrA03	10914332	10916480	transcription factor UNE10-like	nucleus;protein dimerization activity
BnaA03g22930D	chrA03	10919445	10926719	uncharacterized protein LOC106438382 isoform X1	nucleolus;TRAMP complex;polynucleotide adenylyltransferase activity;embryo development ending in seed dormancy;RNA 3'-end processing
BnaA03g22940D	chrA03	10929119	10929743	21 kDa protein-like	enzyme inhibitor activity;double fertilization forming a zygote and endosperm;negative regulation of catalytic activity
BnaA03g22950D	chrA03	10931977	10941993	B3 domain-containing protein REM-like 1 isoform X1	nucleus;DNA binding
BnaA03g22960D	chrA03	10943574	10946025	mechanosensitive ion channel protein 9-like	plasma membrane;integral component of membrane;transmembrane transport
BnaA03g22970D	chrA03	10949610	10950324	thylakoid lumenal 19 kDa protein, chloroplastic	chloroplast thylakoid lumen;photosystem II oxygen evolving complex;extrinsic component of membrane;calcium ion binding;photosynthesis
BnaA03g22980D	chrA03	10951486	10962501	tricyclene synthase, chloroplastic-like	chloroplast stroma;magnesium ion binding;(E)-beta-ocimene synthase activity;myrcene synthase activity;tricyclene synthase activity;response to wounding;response to jasmonic acid;monoterpenoid biosynthetic process;response to herbivore
BnaA03g22990D	chrA03	10966328	10969386	65-kDa microtubule-associated protein 3	nucleus;spindle;phragmoplast;preprophase band;cortical microtubule;microtubule binding;nuclear division;cytokinesis by cell plate formation;response to nematode;microtubule polymerization;formation of syncytium involving giant cell for nutrient acquisition
BnaA03g23000D	chrA03	10970207	10972257	heptahelical transmembrane protein 3	integral component of membrane;signaling receptor activity;response to hormone
BnaA03g23010D	chrA03	10973770	10974887	tetraspanin-8	plasma membrane;plasmodesma;integral component of membrane
BnaA03g23020D	chrA03	10975849	10977065	probable receptor-like protein kinase At2g23200	plasma membrane;plasmodesma;integral component of membrane;protein serine/threonine kinase activity;ATP binding;protein autophosphorylation
BnaA03g23030D	chrA03	10978875	10982253	cytochrome P450 81D11-like	integral component of membrane;monooxygenase activity;iron ion binding;oxidoreductase activity, acting on paired donors, with incorporation or reduction of molecular oxygen;heme binding
BnaA03g23040D	chrA03	10982424	10984378	metal transporter Nramp3	vacuolar membrane;integral component of membrane;ubiquitin-protein transferase activity;manganese ion transmembrane transporter activity;cadmium ion transmembrane transporter activity;protein ubiquitination;defense response to bacterium;iron ion homeostasis;cadmium ion transmembrane transport;manganese ion transmembrane transport;positive regulation of reactive oxygen species metabolic process
BnaA03g23050D	chrA03	10987516	10987956	casein kinase II subunit alpha	kinase activity;phosphorylation
BnaA03g23060D	chrA03	10991031	10992704	growth-regulating factor 1	root development;nucleus;response to cold;ATP binding;response to gibberellin;protein binding;glucosinolate metabolic process;transcription cis-regulatory region binding;regulation of transcription, DNA-templated;regulation of nematode larval development;response to nematode
BnaA03g23070D	chrA03	10995776	10996880	serine carboxypeptidase-like 10 isoform X1	serine-type carboxypeptidase activity;acyltransferase activity, transferring groups other than amino-acyl groups;proteolysis;secondary metabolic process
BnaA03g23080D	chrA03	11000388	11002341	zinc finger CCHC domain-containing protein 7	nucleic acid binding;zinc ion binding
BnaA03g23090D	chrA03	11005746	11008233	patatin-like protein 2	cytoplasm;membrane;phospholipase activity;identical protein binding;acylglycerol lipase activity;plant-type hypersensitive response;lipid catabolic process;oxylipin biosynthetic process;response to cadmium ion;defense response to virus;cellular response to hypoxia
BnaA03g23100D	chrA03	11011487	11013772	protein RADIALIS-like 2	nucleus;DNA-binding transcription factor activity;regulation of transcription, DNA-templated
BnaA03g23110D	chrA03	11018753	11019613	unnamed protein product
BnaA03g23120D	chrA03	11020868	11023289	Bifunctional dihydrofolate reductase/thymidylate synthase	mitochondrion;cytosol;dihydrofolate reductase activity;thymidylate synthase activity;dTMP biosynthetic process;one-carbon metabolic process;methylation;tetrahydrofolate biosynthetic process
BnaA03g23130D	chrA03	11028425	11030402	chaperone protein dnaJ 10-like isoform X1
BnaA03g23140D	chrA03	11032131	11035119	protein DETOXIFICATION 46, chloroplastic	integral component of membrane;chloroplast membrane;antiporter activity;xenobiotic transmembrane transporter activity;xenobiotic transport;transmembrane transport
BnaA03g23150D	chrA03	11036016	11038286	auxin transporter-like protein 2	plasma membrane;integral component of membrane;symporter activity;amino acid transport;auxin-activated signaling pathway;cotyledon vascular tissue pattern formation;root cap development;transmembrane transport
BnaA03g23160D	chrA03	11046695	11048630	protein MCM10 homolog	replication fork protection complex;DNA replication origin binding;single-stranded DNA binding;metal ion binding;DNA replication initiation
BnaA03g23170D	chrA03	11048882	11051219	serine/arginine repetitive matrix protein 2
BnaA03g23180D	chrA03	11055972	11056986	protein CHAPERONE-LIKE PROTEIN OF POR1, chloroplastic	integral component of membrane
BnaA03g23190D	chrA03	11061607	11066168	late embryogenesis abundant protein	integral component of membrane
BnaA03g23200D	chrA03	11067837	11068174	metallothionein-like protein 4B	nucleus;cytoplasm;plasma membrane;zinc ion binding;zinc ion transport
BnaA03g23210D	chrA03	11069178	11070568	probable leucine-rich repeat receptor-like protein kinase At5g49770 isoform X2	integral component of membrane;protein serine/threonine kinase activity;ATP binding;protein phosphorylation
BnaA03g23220D	chrA03	11072088	11076452	probable leucine-rich repeat receptor-like protein kinase At5g49770 isoform X2	integral component of membrane;protein kinase activity;ATP binding;protein phosphorylation
BnaA03g23230D	chrA03	11077942	11083925	probable leucine-rich repeat receptor-like protein kinase At5g49770 isoform X2	integral component of membrane;protein serine/threonine kinase activity;ATP binding;protein phosphorylation
BnaA03g23240D	chrA03	11090538	11091330	AT-hook motif nuclear-localized protein 17	nucleus;minor groove of adenine-thymine-rich DNA binding;DNA-binding transcription factor activity;regulation of transcription, DNA-templated
BnaA03g23250D	chrA03	11094215	11096675	endoglucanase 25	early endosome;trans-Golgi network;plasma membrane;cell plate;integral component of membrane;cellulase activity;response to cytokinin;unidimensional cell growth;cellulose biosynthetic process;cellulose catabolic process;hyperosmotic salinity response;cortical microtubule organization;shoot system development;cell wall organization
BnaA03g23260D	chrA03	11110408	11113001	uncharacterized protein LOC106388497
BnaA03g23270D	chrA03	11114192	11117192	chloride channel protein CLC-c	plant-type vacuole membrane;integral component of membrane;voltage-gated chloride channel activity;chloride transmembrane transporter activity;chloride transmembrane transport
BnaA03g23280D	chrA03	11117940	11122563	non-lysosomal glucosylceramidase isoform X1	Golgi apparatus;membrane;glucosylceramidase activity;beta-glucosidase activity;carbohydrate metabolic process;glucosylceramide catabolic process
BnaA03g23290D	chrA03	11135067	11135942	Octicosapeptide/Phox/Bem1p family protein
BnaA03g23300D	chrA03	11136994	11141411	nuclear export mediator factor Nemf-like	RQC complex;tRNA binding;zinc ion binding;ribosomal large subunit binding;rescue of stalled ribosome;ribosome-associated ubiquitin-dependent protein catabolic process
BnaA03g23310D	chrA03	11143075	11144027	nifU-like protein 2, chloroplastic	mitochondrion;chloroplast stroma;structural molecule activity;iron ion binding;2 iron, 2 sulfur cluster binding;4 iron, 4 sulfur cluster binding;chloroplast organization;iron-sulfur cluster assembly;protein maturation by iron-sulfur cluster transfer
BnaA03g23320D	chrA03	11144930	11147036	uncharacterized protein At5g49945	mitochondrion;endoplasmic reticulum;chloroplast stroma;integral component of membrane;structural molecule activity;iron ion binding;calcium ion binding;2 iron, 2 sulfur cluster binding;4 iron, 4 sulfur cluster binding;chloroplast organization;iron-sulfur cluster assembly;protein maturation by iron-sulfur cluster transfer
BnaA03g23330D	chrA03	11148018	11150823	pyridoxine/pyridoxamine 5'-phosphate oxidase 1, chloroplastic	mitochondrion;cytosol;chloroplast;pyridoxamine-phosphate oxidase activity;FMN binding;metal ion binding;NADHX epimerase activity;NADPHX epimerase activity;NADH metabolic process;NADP metabolic process;pyridoxine biosynthetic process;pyridoxal phosphate biosynthetic process
BnaA03g23340D	chrA03	11152292	11154268	transport inhibitor response 1-like protein	nucleus;SCF ubiquitin ligase complex;inositol hexakisphosphate binding;auxin binding;auxin-activated signaling pathway;protein ubiquitination;SCF-dependent proteasomal ubiquitin-dependent protein catabolic process
BnaA03g23350D	chrA03	11168183	11170293	probable protein S-acyltransferase 9	endoplasmic reticulum;Golgi apparatus;plasma membrane;integral component of membrane;protein-cysteine S-palmitoyltransferase activity;protein targeting to membrane;peptidyl-L-cysteine S-palmitoylation
BnaA03g23360D	chrA03	11172377	11172595	unnamed protein product, partial	RNA binding;RNA processing
BnaA03g23370D	chrA03	11172647	11172965	probable splicing factor 3A subunit 1	spliceosomal complex;integral component of membrane;RNA binding;RNA processing
BnaA03g23380D	chrA03	11185584	11187233	KDEL-tailed cysteine endopeptidase CEP1	plant-type vacuole;extracellular space;lysosome;endoplasmic reticulum;plant-type cell wall;cysteine-type endopeptidase activity;pollen development;plant-type hypersensitive response;programmed cell death involved in cell development;anther wall tapetum development;defense response to fungus;proteolysis involved in cellular protein catabolic process
BnaA03g23390D	chrA03	11191546	11193781	pentatricopeptide repeat-containing protein At5g50280, chloroplastic	chloroplast
BnaA03g23400D	chrA03	11194018	11196118	wall-associated receptor kinase galacturonan-binding protein	integral component of membrane;kinase activity;polysaccharide binding;phosphorylation
BnaA03g23410D	chrA03	11197123	11204699	kelch domain-containing protein 4	polysaccharide binding
BnaA03g23420D	chrA03	11208521	11211506	receptor-like protein 12	membrane
BnaA03g23430D	chrA03	11212782	11215676	elongator complex protein 3	organ growth;DNA mediated transformation;tRNA binding;cell division;nucleus;euchromatin;regulation of auxin mediated signaling pathway;tRNA uridine(34) acetyltransferase activity;metal ion binding;elongator holoenzyme complex;regulation of leaf formation;specification of plant organ axis polarity;tRNA wobble base 5-methoxycarbonylmethyl-2-thiouridinylation;cytosol;4 iron, 4 sulfur cluster binding…
BnaA03g23440D	chrA03	11217319	11221176	DNA repair protein RadA	damaged DNA binding;ATP binding;ATPase, acting on DNA;recombinational repair
BnaA03g23450D	chrA03	11223243	11225968	dentin sialophosphoprotein-like	response to oxidative stress
BnaA03g23460D	chrA03	11229071	11231564	probable aspartyl aminopeptidase	vacuolar membrane;cytosol;zinc ion binding;metalloaminopeptidase activity;proteolysis;response to cadmium ion;chaperone-mediated protein folding
BnaA03g23470D	chrA03	11231912	11233117	adenylate kinase 3	mitochondrion;vacuolar membrane;adenylate kinase activity;copper ion binding;ATP binding;phosphorylation;response to cadmium ion;nucleoside monophosphate phosphorylation
BnaA03g23480D	chrA03	11234993	11236861	cycloeucalenol cycloisomerase	integral component of membrane;cycloeucalenol cycloisomerase activity
BnaA03g23490D	chrA03	11238990	11240435	11-beta-hydroxysteroid dehydrogenase 1B	lipid droplet;chloroplast;integral component of membrane;3-oxoacyl-[acyl-carrier-protein] reductase (NADPH) activity;11-beta-hydroxysteroid dehydrogenase (NADP+) activity;3-oxo-glutaryl-[acp] methyl ester reductase activity;3-oxo-pimeloyl-[acp] methyl ester reductase activity;steroid biosynthetic process
BnaA03g23500D	chrA03	11242010	11242307	protein transport protein Sec61 subunit gamma-1	integral component of membrane;Ssh1 translocon complex;P-P-bond-hydrolysis-driven protein transmembrane transporter activity;posttranslational protein targeting to membrane, translocation
BnaA03g23510D	chrA03	11248015	11249323	probable UDP-arabinopyranose mutase 4 isoform X2	Golgi apparatus;cytosol;UDP-arabinopyranose mutase activity;plant-type cell wall biogenesis;UDP-L-arabinose metabolic process;cell wall organization
BnaA03g23520D	chrA03	11254988	11255477	auxin-responsive protein SAUR71	response to auxin
BnaA03g23530D	chrA03	11256357	11257301	putative methylesterase 19	methyl indole-3-acetate esterase activity;methyl salicylate esterase activity;methyl jasmonate esterase activity;jasmonic acid metabolic process;salicylic acid metabolic process
BnaA03g23540D	chrA03	11258645	11259579	putative methylesterase 19	methyl indole-3-acetate esterase activity;methyl salicylate esterase activity;methyl jasmonate esterase activity;jasmonic acid metabolic process;salicylic acid metabolic process
BnaA03g23550D	chrA03	11261083	11262498	mannose-P-dolichol utilization defect 1 protein homolog 2	integral component of membrane
BnaA03g23560D	chrA03	11263628	11264911	F-box protein At3g12350	nucleus;plasma membrane;integral component of membrane;protein binding;response to salt stress;cellular protein localization
BnaA03g23570D	chrA03	11266595	11269975	U3 small nucleolar RNA-associated protein 4	nucleus;embryo development ending in seed dormancy;meristem maintenance;leaf vascular tissue pattern formation;lateral root formation;root meristem growth;leaf development;regulation of auxin polar transport
BnaA03g23580D	chrA03	11271609	11273915	probable xyloglucan glycosyltransferase 12	Golgi membrane;plasmodesma;integral component of membrane;glycosyltransferase activity;protein homodimerization activity;pollen tube development;cell wall organization;plant organ development
BnaA03g23590D	chrA03	11280322	11281862	Chaperone DnaJ-domain superfamily protein	integral component of membrane;defense response
BnaA03g23600D	chrA03	11298017	11299707	1-aminocyclopropane-1-carboxylate synthase 11	protein binding;1-aminocyclopropane-1-carboxylate synthase activity;pyridoxal phosphate binding;ethylene biosynthetic process;fruit ripening;1-aminocyclopropane-1-carboxylate biosynthetic process
BnaA03g23610D	chrA03	11303176	11306833	homeobox protein knotted-1-like 1 isoform X1	nucleus;transcription cis-regulatory region binding;DNA-binding transcription factor activity, RNA polymerase II-specific;identical protein binding;cell fate specification;regulation of transcription by RNA polymerase II;xylem and phloem pattern formation;xylem development
BnaA03g23620D	chrA03	11321136	11324604	oxysterol-binding protein-related protein 1C isoform X1	cytosol;membrane;intracellular membrane-bounded organelle;sterol transporter activity;sterol binding;sterol transport
BnaA03g23630D	chrA03	11331693	11333153	probable inactive serine/threonine-protein kinase fnkC	plasmodesma;kinase activity;phosphorylation
BnaA03g23640D	chrA03	11337568	11342626	putative transcription elongation factor SPT5 homolog 1	ribosome;DSIF complex;mRNA binding;structural constituent of ribosome;translation elongation factor activity;regulation of transcription by RNA polymerase II;transcription elongation from RNA polymerase II promoter;translational elongation;regulation of DNA-templated transcription, elongation
BnaA03g23650D	chrA03	11343902	11344881	histone-lysine N-methyltransferase	methyltransferase activity;methylation
BnaA03g23660D	chrA03	11345101	11346760	glycine-rich selenoprotein	endoplasmic reticulum membrane;Golgi apparatus;integral component of membrane;calcium ion transport;endoplasmic reticulum calcium ion homeostasis
BnaA03g23670D	chrA03	11347267	11349328	pentatricopeptide repeat-containing protein At4g08210-like
BnaA03g23680D	chrA03	11351417	11352967	exopolygalacturonase	cell wall;polygalacturonase activity;carbohydrate metabolic process
BnaA03g23690D	chrA03	11361832	11362849	BTB/POZ domain-containing protein At4g08455	cytoplasm;ubiquitin protein ligase binding;protein ubiquitination;regulation of proteolysis;proteasome-mediated ubiquitin-dependent protein catabolic process
BnaA03g23700D	chrA03	11367605	11368824	zinc finger protein 705A-like
BnaA03g23710D	chrA03	11370147	11371576	non-specific lipid-transfer protein-like protein At2g13820	plasma membrane;integral component of membrane;anchored component of membrane;lipid binding;lipid transport
BnaA03g23720D	chrA03	11375815	11376991	PRLI-interacting factor
BnaA03g23730D	chrA03	11381497	11382042	pollen-specific protein C13	extracellular space
BnaA03g23740D	chrA03	11382264	11383687	random slug protein 5	integral component of membrane;phosphatidylinositol transfer activity;phospholipid transport;intermembrane lipid transfer
BnaA03g23750D	chrA03	11386864	11388544	calcium ion binding protein	Golgi apparatus;integral component of membrane;nuclear outer membrane-endoplasmic reticulum membrane network;calcium ion binding;transferase activity;fucose metabolic process
BnaA03g23760D	chrA03	11390905	11394407	MDIS1-interacting receptor like kinase 2	plasma membrane;plasmodesma;pollen tube;nucleotide binding;protein serine/threonine kinase activity;protein binding;hormone-mediated signaling pathway;pollen tube guidance;phosphorylation
BnaA03g23770D	chrA03	11399912	11400128	probable F-box protein At4g22165	plasmodesma
BnaA03g23780D	chrA03	11400206	11401118	putative F-box protein At4g22170
BnaA03g23790D	chrA03	11402693	11411260	cytochrome P450 71A26	membrane;monooxygenase activity;iron ion binding;oxidoreductase activity, acting on paired donors, with incorporation or reduction of molecular oxygen;heme binding
BnaA03g23800D	chrA03	11411549	11413066	arginase 1, mitochondrial	mitochondrion;magnesium ion binding;arginase activity;agmatinase activity;cobalt ion binding;urea cycle;arginine catabolic process;putrescine biosynthetic process from arginine, using agmatinase;protein hexamerization;defense response to bacterium
BnaA03g23810D	chrA03	11419592	11420528	protein EXORDIUM	extracellular space;Golgi apparatus;plant-type cell wall;apoplast;response to brassinosteroid
BnaA03g23820D	chrA03	11429256	11430591	serine/threonine-protein phosphatase 2A activator-like	cytoplasm;peptidyl-prolyl cis-trans isomerase activity;phosphatase activator activity;protein peptidyl-prolyl isomerization
BnaA03g23830D	chrA03	11434101	11435176	F-box protein FBW2	nucleus;SCF ubiquitin ligase complex;protein binding;response to abscisic acid;posttranscriptional regulation of gene expression;negative regulation of gene expression;protein ubiquitination;SCF-dependent proteasomal ubiquitin-dependent protein catabolic process
BnaA03g23840D	chrA03	11436410	11438175	thylakoid lumenal 29 kDa protein, chloroplastic	nucleus;chloroplast thylakoid membrane;chloroplast thylakoid lumen;peroxidase activity;protein binding;heme binding;response to reactive oxygen species;cellular response to oxidative stress;hydrogen peroxide catabolic process;cellular oxidant detoxification
BnaA03g23850D	chrA03	11439512	11440601	F-box/kelch-repeat protein At4g38940-like
BnaA03g23860D	chrA03	11441886	11442990	F-box/kelch-repeat protein At4g38940-like
BnaA03g23870D	chrA03	11444063	11444550	39S ribosomal protein L41-A, mitochondrial-like	mitochondrial large ribosomal subunit;integral component of membrane;structural constituent of ribosome;translation
BnaA03g23880D	chrA03	11450896	11455054	isoamylase 3, chloroplastic	chloroplast starch grain;chloroplast stroma;isoamylase activity;glycogen metabolic process;starch catabolic process
BnaA03g23890D	chrA03	11455532	11456606	F-box/kelch-repeat protein At4g38940-like
BnaA03g23900D	chrA03	11459252	11459693	F-box/kelch-repeat protein At4g38940-like
BnaA03g23910D	chrA03	11470227	11471728	centrosomal protein of 85 kDa	protein binding
BnaA03g23920D	chrA03	11472787	11473150	egg cell-secreted-like protein (DUF1278)	regulation of protein localization to cell surface;regulation of double fertilization forming a zygote and endosperm;vesicle;extracellular region
BnaA03g23930D	chrA03	11475755	11476775	putative RING-H2 finger protein ATL37	integral component of membrane;transferase activity;metal ion binding;protein ubiquitination
BnaA03g23940D	chrA03	11476939	11481398	DNA mismatch repair protein MLH1	chromatin;MutLalpha complex;ATP binding;mismatched DNA binding;mismatch repair;mitotic recombination;pollen development;seed germination;seed development
BnaA03g23950D	chrA03	11485822	11487007	SEC14 cytosolic factor family protein / phosphoglyceride transfer family protein	cytoplasm;membrane;lipid binding;cell cycle;cell division;cellular response to auxin stimulus;protein localization involved in auxin polar transport
BnaA03g23960D	chrA03	11488024	11488393	transmembrane protein
BnaA03g23970D	chrA03	11489044	11490103	RKS1	ATP binding;protein binding;response to temperature stimulus;cell surface receptor signaling pathway;protein serine/threonine kinase activity;protein phosphorylation;plasma membrane;positive regulation of defense response to bacterium
BnaA03g23980D	chrA03	11492542	11494008	glucose-induced degradation protein 8 homolog isoform X2
BnaA03g23990D	chrA03	11496791	11498264	ran-binding protein 10-like
BnaA03g24000D	chrA03	11506466	11508770	ran-binding protein 10	cytoplasm;cytoskeleton organization;cell surface receptor signaling pathway
BnaA03g24010D	chrA03	11511273	11512169	transcription repressor MYB6	nucleus;integral component of membrane;transcription cis-regulatory region binding;DNA-binding transcription factor activity;regulation of transcription, DNA-templated
BnaA03g24020D	chrA03	11526993	11527540	phosphoglucan phosphatase LSF1, chloroplastic isoform X2	chloroplast starch grain;chloroplast stroma;protein tyrosine/serine/threonine phosphatase activity;carbohydrate phosphatase activity;starch catabolic process;protein dephosphorylation
BnaA03g24030D	chrA03	11533627	11535979	alkaline/neutral invertase CINV2	cytosol;chloroplast;sucrose alpha-glucosidase activity;glycopeptide alpha-N-acetylgalactosaminidase activity;sucrose catabolic process;root development
BnaA03g24040D	chrA03	11540251	11540548	auxin-induced protein 15A	proteasome complex;response to auxin
BnaA03g24050D	chrA03	11562150	11564658	calcium-dependent protein kinase 4	nucleus;cytosol;plasma membrane;calmodulin-dependent protein kinase activity;calcium ion binding;calmodulin binding;ATP binding;calcium-dependent protein serine/threonine kinase activity;protein serine kinase activity;protein threonine kinase activity;positive regulation of abscisic acid-activated signaling pathway;peptidyl-serine phosphorylation;intracellular signal transduction;protein autophos…
BnaA03g24060D	chrA03	11566832	11567408	gibberellin-regulated protein 3	extracellular region;gibberellic acid mediated signaling pathway
BnaA03g24070D	chrA03	11569932	11570644	Mitochondrial transcription termination factor family protein	chloroplast;plastid nucleoid;double-stranded DNA binding;DNA-templated transcription, termination;regulation of transcription, DNA-templated
BnaA03g24080D	chrA03	11576361	11578689	G-type lectin S-receptor-like serine/threonine-protein kinase At1g34300	integral component of membrane;ATP binding;carbohydrate binding;protein serine kinase activity;protein threonine kinase activity;protein phosphorylation;rejection of self pollen
BnaA03g24090D	chrA03	11586452	11587157	ATP synthase subunit delta, chloroplastic	chloroplast thylakoid membrane;proton-transporting ATP synthase complex, catalytic core F(1);proton-transporting ATP synthase activity, rotational mechanism;photosynthetic electron transport in photosystem II;photosynthetic electron transport in photosystem I;ATP synthesis coupled proton transport
BnaA03g24100D	chrA03	11588960	11590510	glucan endo-1,3-beta-glucosidase 1-like
BnaA03g24110D	chrA03	11592964	11594227	uncharacterized oxidoreductase At4g09670	cytosol;nucleotide binding;oxidoreductase activity
BnaA03g24120D	chrA03	11596877	11598383	ras-related protein RABG3a	vacuolar membrane;Golgi apparatus;plasma membrane;GTPase activity;GTP binding;protein transport
BnaA03g24130D	chrA03	11599305	11602184	DEAD-box ATP-dependent RNA helicase 39	mitochondrion;chloroplast;RNA helicase activity;mRNA binding;ATP binding;hydrolase activity;large ribosomal subunit rRNA binding;ribulose bisphosphate carboxylase complex assembly;chloroplast rRNA processing;mitochondrial large ribosomal subunit assembly
BnaA03g24140D	chrA03	11603993	11606701	type I inositol polyphosphate 5-phosphatase 1-like	hydrolase activity;phosphatidylinositol dephosphorylation
BnaA03g24150D	chrA03	11609335	11609693	defensin-like protein 226
BnaA03g24160D	chrA03	11614031	11615184	40S ribosomal protein S18	cell wall;nucleolus;vacuolar membrane;plasma membrane;plasmodesma;cytosolic small ribosomal subunit;mRNA binding;structural constituent of ribosome;protein binding;rRNA binding;translational initiation
BnaA03g24170D	chrA03	11615682	11617974	UDP-galactose transporter 2-like	Golgi membrane;plasma membrane;integral component of membrane;glucose transmembrane transporter activity;UDP-galactose transmembrane transporter activity;antiporter activity;UDP-galactose transmembrane transport;glucose transmembrane transport
BnaA03g24180D	chrA03	11618456	11619614	nuclear receptor family 2 group C protein
BnaA03g24190D	chrA03	11624067	11624484	hypothetical protein BRARA_C02621	extracellular region;rejection of self pollen
BnaA03g24200D	chrA03	11633516	11633927	hypothetical protein BRARA_C02622	extracellular region;rejection of self pollen
BnaA03g24210D	chrA03	11642621	11644435	agamous-like MADS-box protein AGL11	nucleus;RNA polymerase II cis-regulatory region sequence-specific DNA binding;DNA-binding transcription factor activity, RNA polymerase II-specific;protein dimerization activity;positive regulation of transcription by RNA polymerase II
BnaA03g24220D	chrA03	11651470	11653686	11-beta-hydroxysteroid dehydrogenase-like 5	chloroplast;integral component of membrane;3-oxoacyl-[acyl-carrier-protein] reductase (NADPH) activity;3-oxo-glutaryl-[acp] methyl ester reductase activity;3-oxo-pimeloyl-[acp] methyl ester reductase activity;steroid biosynthetic process
BnaA03g24230D	chrA03	11653945	11657587	protein ABHD11-like	phospholipase activity;lipid biosynthetic process;response to cold
BnaA03g24240D	chrA03	11660532	11661368	cytochrome c	mitochondrial intermembrane space;respirasome;copper ion binding;electron transfer activity;heme binding;mitochondrial electron transport, ubiquinol to cytochrome c;mitochondrial electron transport, cytochrome c to oxygen;gibberellic acid homeostasis
BnaA03g24250D	chrA03	11662382	11664872	protein phosphatase methylesterase 1	vacuole;protein methylesterase activity;protein demethylation
BnaA03g24260D	chrA03	11665589	11666363	phytolongin Phyl1.1-like	plasma membrane;integral component of membrane;protein transport
BnaA03g24270D	chrA03	11667797	11670261	light-mediated development protein DET1	nucleus;carbohydrate metabolic process;DNA repair
BnaA03g24280D	chrA03	11671262	11671856	22.0 kDa heat shock protein	endoplasmic reticulum;protein self-association;unfolded protein binding;protein folding;response to heat;response to salt stress;response to hydrogen peroxide;protein complex oligomerization
BnaA03g24290D	chrA03	11672384	11673922	probable fructokinase-5	cytosol;ATP binding;fructokinase activity;fructose metabolic process;starch biosynthetic process;carbohydrate phosphorylation
BnaA03g24300D	chrA03	11674635	11675179	RmlC-like cupins superfamily protein	integral component of membrane
BnaA03g24310D	chrA03	11678582	11680816	RmlC-like cupins superfamily protein
BnaA03g24320D	chrA03	11688311	11689010	putative rmlC-like jelly roll protein
BnaA03g24330D	chrA03	11689915	11690398	RmlC-like cupins superfamily protein	chloroplast
BnaA03g24340D	chrA03	11694401	11700522	sodium transporter HKT1	plasma membrane;integral component of membrane;potassium ion transmembrane transporter activity;sodium ion transmembrane transporter activity;response to salt stress;sodium ion transmembrane transport;potassium ion transmembrane transport
BnaA03g24350D	chrA03	11703183	11704457	chlorophyll a-b binding protein CP26, chloroplastic	PSII associated light-harvesting complex II;photosystem I;photosystem II antenna complex;plastoglobule;integral component of membrane;mRNA binding;chlorophyll binding;protein domain specific binding;metal ion binding;photosynthesis, light harvesting in photosystem I;nonphotochemical quenching;photosystem II assembly;protein-chromophore linkage
BnaA03g24360D	chrA03	11704746	11706298	protein BEARSKIN2	nucleus;DNA binding;DNA-binding transcription factor activity;plant-type secondary cell wall biogenesis;positive regulation of gene expression;positive regulation of transcription, DNA-templated;root cap development
BnaA03g24370D	chrA03	11714397	11722329	probable aquaporin NIP5-1	integral component of membrane;lateral plasma membrane;arsenite transmembrane transporter activity;water channel activity;active borate transmembrane transporter activity;water transport;arsenite transport;borate transmembrane transport;response to arsenic-containing substance;cellular response to boron-containing substance levels
BnaA03g24380D	chrA03	11731755	11732698	nascent polypeptide-associated complex subunit alpha-like protein 4	nascent polypeptide-associated complex;integral component of membrane;unfolded protein binding;protein targeting to membrane
BnaA03g24390D	chrA03	11736966	11738410	protein DMR6-LIKE OXYGENASE 2-like	oxidoreductase activity;metal ion binding
BnaA03g24400D	chrA03	11744248	11745073	protein SENSITIVITY TO RED LIGHT REDUCED 1	nucleus;red, far-red light phototransduction;cytoplasm;regulation of circadian rhythm;microtubule-based process
BnaA03g24410D	chrA03	11752617	11758694	protein DMR6-LIKE OXYGENASE 1	metal ion binding;dioxygenase activity;defense response to oomycetes;response to bacterium;response to fungus;response to salicylic acid;leaf senescence;salicylic acid catabolic process
BnaA03g24420D	chrA03	11765018	11767348	ubiquitin-specific protease 10	thiol-dependent deubiquitinase;metal ion binding;ubiquitin-dependent protein catabolic process;protein deubiquitination
BnaA03g24430D	chrA03	11771903	11773806	polyadenylate-binding protein-interacting protein 12 isoform X1	nucleus;nucleotide binding;mRNA binding
BnaA03g24440D	chrA03	11774852	11775129	GTP-binding protein BRASSINAZOLE INSENSITIVE PALE GREEN 2, chloroplastic-like	mitochondrion;chloroplast stroma;mRNA binding;GTP binding;hydrolase activity;rRNA binding;regulation of transcription, DNA-templated;response to absence of light;response to salt stress;chloroplast organization;brassinosteroid mediated signaling pathway;developmental process;chloroplast rRNA processing;positive regulation of chlorophyll biosynthetic process;positive regulation of carotenoid biosy…
BnaA03g24450D	chrA03	11775512	11776448	glutaredoxin family protein	protein-disulfide reductase activity
BnaA03g24460D	chrA03	11782237	11784328	protein IQ-DOMAIN 14	plasma membrane;calmodulin binding
BnaA03g24470D	chrA03	11787529	11790948	probable lysophospholipase BODYGUARD 3	extracellular region;cell wall;plasma membrane;integral component of membrane;hydrolase activity;cell wall organization
BnaA03g24480D	chrA03	11791607	11793194	FACT complex subunit SPT16	positive regulation of transcription elongation from RNA polymerase II promoter;DNA repair;euchromatin;FACT complex;DNA replication;nucleosome binding;vegetative to reproductive phase transition of meristem;nucleolus;DNA replication-independent nucleosome organization
BnaA03g24490D	chrA03	11793291	11795891	FACT complex subunit SPT16	positive regulation of transcription elongation from RNA polymerase II promoter;DNA repair;euchromatin;FACT complex;DNA replication;nucleosome binding;vegetative to reproductive phase transition of meristem;nucleolus;DNA replication-independent nucleosome organization
BnaA03g24500D	chrA03	11797229	11798510	probable mannose-1-phosphate guanylyltransferase 3	mannose-1-phosphate guanylyltransferase activity;GTP binding;GDP-mannose biosynthetic process
BnaA03g24510D	chrA03	11798902	11800136	probable mannose-1-phosphate guanylyltransferase 3	mannose-1-phosphate guanylyltransferase activity;GTP binding;GDP-mannose biosynthetic process
BnaA03g24520D	chrA03	11804147	11809415	myrosinase	vacuole;thioglucosidase activity;metal ion binding;glucosinolate glucohydrolase activity;carbohydrate metabolic process
BnaA03g24530D	chrA03	11809769	11810860	V-type proton ATPase subunit E1	Golgi apparatus;plant-type vacuole membrane;cytosolic ribosome;proton-transporting two-sector ATPase complex, catalytic domain;polysomal ribosome;structural constituent of ribosome;P-type proton-exporting transporter activity;proton-transporting ATPase activity, rotational mechanism;Golgi organization;response to cold;embryo development ending in seed dormancy;plant-type cell wall biogenesis;defe…
BnaA03g24540D	chrA03	11821471	11822377	ethylene-responsive transcription factor CRF1	nucleus;transcription cis-regulatory region binding;DNA-binding transcription factor activity;protein binding;regulation of transcription, DNA-templated;cotyledon development
BnaA03g24550D	chrA03	11824553	11829672	elongation factor Ts, mitochondrial	mitochondrial matrix;translation elongation factor activity;mitochondrial translational elongation
BnaA03g24560D	chrA03	11829872	11830959	thioredoxin-like 2-1, chloroplastic	chloroplast stroma;protein binding;oxidoreductase activity, acting on a sulfur group of donors, disulfide as acceptor;regulation of photosynthesis;detection of redox state
BnaA03g24570D	chrA03	11831064	11831906	unnamed protein product	mitochondrion;translation elongation factor activity;translational elongation
BnaA03g24580D	chrA03	11832396	11833065	hypothetical protein BRARA_C02658
BnaA03g24590D	chrA03	11834265	11839202	protein PRD1
BnaA03g24600D	chrA03	11849343	11852533	endoglucanase 19 isoform X1	extracellular region;cellulase activity;carbohydrate binding;cellulose catabolic process;cell wall organization
BnaA03g24610D	chrA03	11857073	11859852	probable protein phosphatase 2C 54	nucleus;positive regulation of seed dormancy process;metal ion binding;protein threonine phosphatase activity;regulation of catalytic activity;protein serine phosphatase activity;protein dephosphorylation;cytosol;pseudophosphatase activity
BnaA03g24620D	chrA03	11867640	11869129	hypothetical protein BRARA_C02654	nucleolus;single-stranded RNA binding;mRNA binding
BnaA03g24630D	chrA03	11870747	11876515	unnamed protein product	metal ion binding
BnaA03g24640D	chrA03	11877688	11878583	RNA polymerase II transcriptional coactivator KELP	nucleus;transcription regulator complex;DNA binding;transcription coactivator activity;protein binding;positive regulation of transcription initiation from RNA polymerase II promoter
BnaA03g24650D	chrA03	11881970	11885321	tricyclene synthase, chloroplastic-like	chloroplast stroma;magnesium ion binding;(E)-beta-ocimene synthase activity;myrcene synthase activity;tricyclene synthase activity;response to wounding;response to jasmonic acid;monoterpenoid biosynthetic process;response to herbivore
BnaA03g24660D	chrA03	11889381	11889609	F8M12.18 protein	integral component of membrane
BnaA03g24670D	chrA03	11890531	11893419	bidirectional sugar transporter SWEET7	integral component of plasma membrane;protein binding;sugar transmembrane transporter activity;carbohydrate transmembrane transport
BnaA03g24680D	chrA03	11895816	11898291	protein KINESIN LIGHT CHAIN-RELATED 1	cytoplasm;microtubule;plasma membrane;protein binding
BnaA03g24690D	chrA03	11899903	11901032	F-box protein SKIP19-like	nucleus;cytoplasm;protein binding;protein ubiquitination
BnaA03g24700D	chrA03	11906367	11908598	plant UBX domain-containing protein 10-like	endoplasmic reticulum;lipid droplet;plasma membrane;chloroplast envelope;protein-macromolecule adaptor activity;ubiquitin binding;lipid droplet disassembly
BnaA03g24710D	chrA03	11915944	11919476	translation initiation factor IF-2 isoform X1	translation initiation factor activity;GTPase activity;GTP binding;translational initiation
BnaA03g24720D	chrA03	11929679	11930923	reticulon-like protein B2	Golgi apparatus;plasma membrane;integral component of cytoplasmic side of endoplasmic reticulum membrane;endoplasmic reticulum tubular network;mRNA binding;endoplasmic reticulum tubular network organization
BnaA03g24730D	chrA03	11932762	11934300	serine/threonine-protein phosphatase PP1 isozyme 6-like	nucleus;cytoplasm;metal ion binding;protein serine phosphatase activity;protein threonine phosphatase activity;protein dephosphorylation
BnaA03g24740D	chrA03	11934695	11936806	protein SGT1 homolog B isoform X1	nucleus;cytoplasm;chaperone binding;protein stabilization;defense response to fungus
BnaA03g24750D	chrA03	11941695	11942163	E3 ubiquitin-protein ligase RHA1B-like	metal ion binding;ubiquitin protein ligase activity;response to chitin;protein ubiquitination;response to cadmium ion
BnaA03g24760D	chrA03	11947574	11951459	eukaryotic translation initiation factor 3 subunit A	cytosol;plasma membrane;eukaryotic 43S preinitiation complex;eukaryotic 48S preinitiation complex;multi-eIF complex;eukaryotic translation initiation factor 3 complex, eIF3e;eukaryotic translation initiation factor 3 complex, eIF3m;mRNA binding;translation initiation factor activity;formation of cytoplasmic translation initiation complex;translation reinitiation
BnaA03g24770D	chrA03	11956400	11957329	putative cysteine-rich receptor-like protein kinase 31	integral component of membrane;protein serine/threonine kinase activity;ATP binding;protein phosphorylation
BnaA03g24780D	chrA03	11957588	11959563	putative cysteine-rich receptor-like protein kinase 31	integral component of membrane;protein serine/threonine kinase activity;ATP binding;protein phosphorylation
BnaA03g24790D	chrA03	11959703	11963272	putative cysteine-rich receptor-like protein kinase 32 isoform X1	integral component of membrane;protein serine/threonine kinase activity;ATP binding;protein phosphorylation
BnaA03g24800D	chrA03	11963384	11963839	BnaCnng03940D
BnaA03g24810D	chrA03	11963933	11965392	putative cysteine-rich receptor-like protein kinase 32 isoform X1	plasma membrane;integral component of membrane;ATP binding;protein serine kinase activity;protein threonine kinase activity;defense response to bacterium;protein autophosphorylation
BnaA03g24820D	chrA03	11965858	11969660	putative cysteine-rich receptor-like protein kinase 32	integral component of membrane;protein serine/threonine kinase activity;ATP binding;protein phosphorylation
BnaA03g24830D	chrA03	11992471	11993464	putative F-box protein At4g11580
BnaA03g24840D	chrA03	11997219	11998262	heat stress transcription factor B-2b-like	nucleus;RNA polymerase II cis-regulatory region sequence-specific DNA binding;DNA-binding transcription factor activity;regulation of transcription by RNA polymerase II;response to chitin;negative regulation of transcription, DNA-templated
BnaA03g24850D	chrA03	11999663	12001262	F-box protein At4g00893-like
BnaA03g24860D	chrA03	12002781	12004178	F-box protein At4g00893-like
BnaA03g24870D	chrA03	12005352	12010699	phospholipase D gamma 1-like	plasma membrane;phospholipase D activity;calcium ion binding;N-acylphosphatidylethanolamine-specific phospholipase D activity;phospholipid catabolic process;phosphatidylcholine metabolic process
BnaA03g24880D	chrA03	12021439	12024839	phospholipase D gamma 1-like	membrane;phospholipase D activity;calcium ion binding;N-acylphosphatidylethanolamine-specific phospholipase D activity;lipid catabolic process;phosphatidylcholine metabolic process
BnaA03g24890D	chrA03	12026380	12028100	Protein kinase superfamily protein	response to salt stress;regulation of abscisic acid-activated signaling pathway;protein autophosphorylation;plasma membrane;response to water deprivation;response to cold;ATP binding;positive regulation of defense response;protein binding;response to oomycetes;cytosol;protein threonine kinase activity;protein serine kinase activity
BnaA03g24900D	chrA03	12029906	12031243	protein STAY-GREEN 2, chloroplastic-like	lyase activity;negative regulation of chlorophyll catabolic process;chloroplast thylakoid membrane
BnaA03g24910D	chrA03	12041683	12044113	protein FIZZY-RELATED 1	positive regulation of anaphase-promoting complex-dependent catabolic process;anaphase-promoting complex;ubiquitin ligase activator activity;positive regulation of ubiquitin protein ligase activity;anaphase-promoting complex binding
BnaA03g24920D	chrA03	12046284	12048492	PGR5-like protein 1B, chloroplastic	chloroplast thylakoid membrane;integral component of membrane;oxidoreductase activity, acting on iron-sulfur proteins as donors;photosynthetic electron transport in photosystem I
BnaA03g24930D	chrA03	12051498	12054303	probable WRKY transcription factor 19	calmodulin binding;ADP binding
BnaA03g24940D	chrA03	12054425	12054662	probable WRKY transcription factor 19	calmodulin binding;ADP binding
BnaA03g24950D	chrA03	12055628	12057502	probable sodium/metabolite cotransporter BASS5, chloroplastic	chloroplast envelope;integral component of membrane;monocarboxylic acid transmembrane transporter activity;response to wounding;response to jasmonic acid;monocarboxylic acid transport;glucosinolate biosynthetic process from homomethionine
BnaA03g24960D	chrA03	12057578	12058059	---NA---
BnaA03g24970D	chrA03	12059562	12063941	protein transport Sec1b	plasma membrane;secretory granule;syntaxin binding;intracellular protein transport;vesicle docking involved in exocytosis
BnaA03g24980D	chrA03	12064770	12065927	putative transferase At4g12130, mitochondrial	mitochondrial matrix;methyltransferase activity;iron-sulfur cluster assembly;methylation
BnaA03g24990D	chrA03	12066744	12069517	F-box/kelch-repeat protein At5g39560-like
BnaA03g25000D	chrA03	12070599	12071268	uncharacterized protein LOC106442046
BnaA03g25010D	chrA03	12073108	12073315	probable calcium-binding protein CML32	calcium ion binding
BnaA03g25020D	chrA03	12075165	12077212	maspardin	integral component of membrane;hydrolase activity
BnaA03g25030D	chrA03	12078162	12080106	replication protein A 70 kDa DNA-binding subunit B-like	DNA binding
BnaA03g25040D	chrA03	12081166	12082234	zinc finger (C2H2 type) family protein	mitochondrion;DNA-binding transcription factor activity;regulation of transcription, DNA-templated
BnaA03g25050D	chrA03	12083222	12085218	cytochrome P450 76C2-like	integral component of membrane;monooxygenase activity;iron ion binding;oxidoreductase activity, acting on paired donors, with incorporation or reduction of molecular oxygen;heme binding
BnaA03g25060D	chrA03	12086290	12088269	cytochrome P450 76C2-like	integral component of membrane;monooxygenase activity;iron ion binding;oxidoreductase activity, acting on paired donors, with incorporation or reduction of molecular oxygen;heme binding
BnaA03g25070D	chrA03	12093461	12094439	F-box protein At4g00893-like
BnaA03g25080D	chrA03	12097449	12098427	F-box protein At4g00893-like
BnaA03g25090D	chrA03	12100924	12101422	auxin-responsive protein SAUR36	response to auxin
BnaA03g25100D	chrA03	12110014	12112902	monocopper oxidase-like protein SKU5	vacuolar membrane;plant-type cell wall;plasmodesma;integral component of membrane;anchored component of plasma membrane;apoplast;copper ion binding;oxidoreductase activity;cell tip growth
BnaA03g25110D	chrA03	12118237	12119319	putative trehalose-6-phosphate phosphatase (AtTPPA)	trehalose-phosphatase activity;trehalose biosynthetic process;dephosphorylation
BnaA03g25120D	chrA03	12125044	12131526	oxysterol-binding protein-related protein 2B isoform X1	cytosol;membrane;intracellular membrane-bounded organelle;sterol transporter activity;sterol binding;sterol transport
BnaA03g25130D	chrA03	12144582	12145083	lipid transfer protein EARLI 1-like
BnaA03g25140D	chrA03	12155055	12155457	lipid transfer protein EARLI 1-like
BnaA03g25150D	chrA03	12162333	12162735	lipid transfer protein EARLI 1-like	endoplasmic reticulum;plasmodesma
BnaA03g25160D	chrA03	12164234	12165116	BnaA04g13360D	nucleic acid binding;zinc ion binding
BnaA03g25170D	chrA03	12168604	12168988	putative lipid-binding protein AIR1
BnaA03g25180D	chrA03	12175052	12175457	putative lipid-binding protein AIR1
BnaA03g25190D	chrA03	12187195	12187604	E3 ubiquitin-protein ligase UPL5-like	ubiquitin-protein transferase activity;protein ubiquitination
BnaA03g25200D	chrA03	12187699	12188160	E3 ubiquitin-protein ligase UPL5-like	cytoplasm;ubiquitin-protein transferase activity;protein binding;response to jasmonic acid;leaf senescence;protein ubiquitination;response to hydrogen peroxide
BnaA03g25210D	chrA03	12188227	12189987	E3 ubiquitin-protein ligase UPL5-like	cytoplasm;ubiquitin protein ligase activity;protein polyubiquitination;response to jasmonic acid;leaf senescence;response to hydrogen peroxide;proteasome-mediated ubiquitin-dependent protein catabolic process;positive regulation of protein catabolic process
BnaA03g25220D	chrA03	12193865	12195227	probable pectinesterase/pectinesterase inhibitor 20	cellular anatomical entity;pectinesterase activity;aspartyl esterase activity;pectinesterase inhibitor activity;cell wall modification;negative regulation of catalytic activity;pectin catabolic process
BnaA03g25230D	chrA03	12197612	12198413	unnamed protein product, partial
BnaA03g25240D	chrA03	12205926	12206739	NHP2-like protein 1	nucleolus;ribosome;box C/D RNP complex;small-subunit processome;U4/U6 x U5 tri-snRNP complex;precatalytic spliceosome;RNA binding;mRNA splicing, via spliceosome;maturation of LSU-rRNA;maturation of SSU-rRNA
BnaA03g25250D	chrA03	12208010	12211010	transcription initiation factor IIF subunit alpha RAP74	positive regulation of transcription elongation from RNA polymerase II promoter;DNA binding;translation initiation factor activity;TFIIF-class transcription factor complex binding;protein C-terminus binding;RNA polymerase II general transcription initiation factor activity;translational initiation;transcription factor TFIIF complex;transcription initiation from RNA polymerase II promoter
BnaA03g25260D	chrA03	12212173	12212569	putative B3 domain-containing protein At4g12617	DNA binding
BnaA03g25270D	chrA03	12215813	12216212	putative B3 domain-containing protein At4g12617	DNA binding
BnaA03g25280D	chrA03	12220914	12222198	protein WVD2-like 2	cytoplasm;microtubule
BnaA03g25290D	chrA03	12223385	12223994	death-associated inhibitor of apoptosis 1
BnaA03g25300D	chrA03	12226369	12228011	probable plastid-lipid-associated protein 1, chloroplastic	chloroplast
BnaA03g25310D	chrA03	12228325	12228889	probable transcription repressor OFP9	nucleus;negative regulation of transcription, DNA-templated
BnaA03g25320D	chrA03	12231613	12233175	probable signal peptidase complex subunit 2	signal peptidase complex;integral component of membrane;signal peptide processing;protein targeting to ER
BnaA03g25330D	chrA03	12234711	12240552	disease resistance protein RPS6-like isoform X2	hydrolase activity;ADP binding;defense response;signal transduction
BnaA03g25340D	chrA03	12241301	12242969	plant UBX domain-containing protein 4	nucleus;cytosol;ubiquitin binding;ATPase binding;autophagosome assembly;Golgi organization;nuclear membrane reassembly;proteasome-mediated ubiquitin-dependent protein catabolic process;membrane fusion
BnaA03g25350D	chrA03	12243999	12246906	malonyl-CoA decarboxylase, mitochondrial	mitochondrial matrix;peroxisomal matrix;malonyl-CoA decarboxylase activity;acetyl-CoA biosynthetic process;fatty acid biosynthetic process;positive regulation of fatty acid oxidation;malonyl-CoA catabolic process
BnaA03g25360D	chrA03	12252735	12256584	protein OSCA1	plasma membrane;integral component of membrane;calcium activated cation channel activity;protein tetramerization;cellular hyperosmotic response;regulation of calcium ion import;cation transmembrane transport
BnaA03g25370D	chrA03	12256983	12257529	BnaC03g29820D
BnaA03g25380D	chrA03	12265799	12270416	leucine--tRNA ligase, chloroplastic/mitochondrial	mitochondrion;cytosol;chloroplast stroma;aminoacyl-tRNA editing activity;leucine-tRNA ligase activity;ATP binding;leucyl-tRNA aminoacylation;embryo development ending in seed dormancy;aminoacyl-tRNA metabolism involved in translational fidelity
BnaA03g25390D	chrA03	12270492	12271178	transmembrane protein, putative (DUF1068)	integral component of membrane
BnaA03g25400D	chrA03	12274851	12278179	jacalin lectin family protein	plasmodesma;carbohydrate binding
BnaA03g25410D	chrA03	12282723	12283273	leucine--tRNA ligase, chloroplastic/mitochondrial	mitochondrion;cytosol;chloroplast stroma;aminoacyl-tRNA editing activity;leucine-tRNA ligase activity;ATP binding;leucyl-tRNA aminoacylation;embryo development ending in seed dormancy;aminoacyl-tRNA metabolism involved in translational fidelity
BnaA03g25420D	chrA03	12283349	12284046	transmembrane protein, putative (DUF1068)	integral component of membrane
BnaA03g25430D	chrA03	12287654	12290121	probable WRKY transcription factor 42	nucleus;DNA-binding transcription factor activity;sequence-specific DNA binding;regulation of transcription, DNA-templated
BnaA03g25440D	chrA03	12293884	12296372	aspartic proteinase A3	aspartic-type endopeptidase activity;proteolysis;lipid metabolic process
BnaA03g25450D	chrA03	12297278	12298484	probable F-box protein At4g22030	integral component of membrane
BnaA03g25460D	chrA03	12306333	12311154	putative cysteine-rich receptor-like protein kinase 39 isoform X1	integral component of membrane;protein kinase activity;ATP binding;protein phosphorylation
BnaA03g25470D	chrA03	12314901	12318711	cysteine-rich receptor-like protein kinase 40 isoform X1	integral component of membrane;protein kinase activity;ATP binding;protein phosphorylation
BnaA03g25480D	chrA03	12334433	12337137	cysteine-rich receptor-like protein kinase 40 isoform X1	integral component of membrane;protein kinase activity;ATP binding;protein phosphorylation
BnaA03g25490D	chrA03	12341898	12344424	cysteine-rich receptor-like protein kinase 40 isoform X1	integral component of membrane;protein kinase activity;ATP binding;protein phosphorylation
BnaA03g25500D	chrA03	12367480	12370311	cysteine-rich receptor-like protein kinase 40 isoform X1	integral component of membrane;protein kinase activity;ATP binding;protein phosphorylation
BnaA03g25510D	chrA03	12372495	12375210	cysteine-rich RLK (RECEPTOR-like protein kinase) 38	plasma membrane;integral component of membrane;ATP binding;protein serine kinase activity;protein threonine kinase activity;protein autophosphorylation
BnaA03g25520D	chrA03	12392309	12394977	cysteine-rich receptor-like protein kinase 37	plasma membrane;integral component of membrane;ATP binding;protein serine kinase activity;protein threonine kinase activity;protein autophosphorylation
BnaA03g25530D	chrA03	12396256	12396697	hypothetical protein BRARA_C02734	integral component of membrane;protein-disulfide reductase activity
BnaA03g25540D	chrA03	12398639	12399764	ATP synthase gamma chain 1, chloroplastic	mitochondrial proton-transporting ATP synthase complex, catalytic sector F(1);chloroplast thylakoid membrane;proton-transporting ATP synthase activity, rotational mechanism;ATP synthesis coupled proton transport
BnaA03g25550D	chrA03	12402033	12406456	tRNA wybutosine-synthesizing protein 2/3/4-like	cytoplasm;tRNA methyltransferase activity;tRNA 4-demethylwyosine alpha-amino-alpha-carboxypropyltransferase activity;tRNA methylation
BnaA03g25560D	chrA03	12410076	12410496	uncharacterized protein LOC103858672
BnaA03g25570D	chrA03	12419060	12422669	sugar transporter ERD6-like 15 isoform X1	integral component of membrane;transmembrane transporter activity;carbohydrate transport;transmembrane transport
BnaA03g25580D	chrA03	12426788	12427478	peptide methionine sulfoxide reductase B5	cytosol;peptide-methionine (R)-S-oxide reductase activity;metal ion binding;response to oxidative stress;protein repair
BnaA03g25590D	chrA03	12429939	12434118	homeobox-leucine zipper protein PROTODERMAL FACTOR 2	nucleus;DNA-binding transcription factor activity, RNA polymerase II-specific;DNA binding;lipid binding;regulation of transcription by RNA polymerase II
BnaA03g25600D	chrA03	12436781	12441988	vesicle-fusing ATPase	vacuole;Golgi stack;plasma membrane;plasmodesma;ATP binding;hydrolase activity;metal ion binding;intra-Golgi vesicle-mediated transport;Golgi organization;SNARE complex disassembly;Golgi to plasma membrane protein transport;Golgi vesicle docking
BnaA03g25610D	chrA03	12442838	12447979	WD repeat-containing protein 36	small-subunit processome;Pwp2p-containing subcomplex of 90S preribosome;rRNA processing
BnaA03g25620D	chrA03	12448517	12450486	monothiol glutaredoxin-S17	nucleus;cytosol;protein-disulfide reductase activity;metal ion binding;iron-sulfur cluster binding;cellular iron ion homeostasis;reactive oxygen species metabolic process
BnaA03g25630D	chrA03	12452801	12453503	F-box protein At4g05010
BnaA03g25640D	chrA03	12455104	12455756	Copper transport protein family
BnaA03g25650D	chrA03	12501087	12502809	protein STABILIZED1	U4/U6 x U5 tri-snRNP complex;catalytic step 2 spliceosome;spliceosomal tri-snRNP complex assembly;gene silencing by RNA-directed DNA methylation;positive regulation of miRNA metabolic process;positive regulation of primary miRNA processing
BnaA03g25660D	chrA03	12508328	12509566	unnamed protein product
BnaA03g25670D	chrA03	12514350	12515769	Peroxisomal membrane 22 kDa (Mpv17/PMP22) family protein	cytoplasm;integral component of membrane
BnaA03g25680D	chrA03	12519743	12523458	protein STRUBBELIG-RECEPTOR FAMILY 3 isoform X1	plasma membrane;integral component of membrane;protein kinase activity;protein binding;ATP binding;protein phosphorylation;circadian rhythm
BnaA03g25690D	chrA03	12527554	12531452	beta-glucuronosyltransferase GlcAT14B	integral component of membrane;glucuronosyltransferase activity
BnaA03g25700D	chrA03	12539231	12539696	calmodulin-like protein 6	nucleus;cytoplasm;calcium ion binding;response to cold
BnaA03g25710D	chrA03	12541089	12542207	cytochrome b6-f complex iron-sulfur subunit, chloroplastic	plasma membrane;chloroplast thylakoid membrane;chloroplast envelope;integral component of membrane;mRNA binding;plastoquinol--plastocyanin reductase activity;electron transporter, transferring electrons within cytochrome b6/f complex of photosystem II activity;metal ion binding;2 iron, 2 sulfur cluster binding;nonphotochemical quenching;electron transport chain;defense response to bacterium;respo…
BnaA03g25720D	chrA03	12542575	12543284	putative cyclin-D6-1	cyclin-dependent protein kinase holoenzyme complex;nucleus;cytoplasm;protein binding;cyclin-dependent protein serine/threonine kinase regulator activity;regulation of cyclin-dependent protein serine/threonine kinase activity;mitotic cell cycle phase transition;cell division
BnaA03g25730D	chrA03	12544192	12546507	Outer arm dynein light chain 1 protein	cell cortex region;protein serine/threonine kinase activity;microtubule binding;protein kinase binding;microtubule cytoskeleton organization;drought recovery;negative regulation of growth;protein autophosphorylation
BnaA03g25740D	chrA03	12548691	12549625	frataxin, mitochondrial	mitochondrion;chloroplast;ferroxidase activity;ferrous iron binding;ferric iron binding;iron chaperone activity;2 iron, 2 sulfur cluster binding;heme biosynthetic process;ion transport;cellular iron ion homeostasis;aerobic respiration;embryo development ending in seed dormancy;iron incorporation into metallo-sulfur cluster;response to hydrogen peroxide;regulation of iron-sulfur cluster assembly
BnaA03g25750D	chrA03	12554762	12555307	unnamed protein product
BnaA03g25760D	chrA03	12555451	12556608	xyloglucan endotransglucosylase/hydrolase protein 9	cell wall;apoplast;hydrolase activity, hydrolyzing O-glycosyl compounds;xyloglucan:xyloglucosyl transferase activity;plant-type secondary cell wall biogenesis;xyloglucan metabolic process;cell wall organization
BnaA03g25770D	chrA03	12560292	12560686	spermatogenesis-associated protein 20 isoform X2	chloroplast;coproporphyrinogen oxidase activity;carbohydrate metabolic process;protoporphyrinogen IX biosynthetic process
BnaA03g25780D	chrA03	12560765	12561173	spermatogenesis-associated protein 20 isoform X1
BnaA03g25790D	chrA03	12562073	12564613	GRR1-like protein 1	SCF ubiquitin ligase complex;auxin-activated signaling pathway;protein ubiquitination;SCF-dependent proteasomal ubiquitin-dependent protein catabolic process
BnaA03g25800D	chrA03	12566245	12568249	cytochrome P450 708A2-like	integral component of membrane;monooxygenase activity;iron ion binding;zinc ion binding;oxidoreductase activity, acting on paired donors, with incorporation or reduction of molecular oxygen;heme binding
BnaA03g25810D	chrA03	12570192	12571240	U1 small nuclear ribonucleoprotein C-like	commitment complex;U1 snRNP;U2-type prespliceosome;mRNA binding;zinc ion binding;U1 snRNA binding;pre-mRNA 5'-splice site binding;spliceosomal snRNP assembly;mRNA 5'-splice site recognition
BnaA03g25820D	chrA03	12573650	12575699	rho GTPase-activating protein 2-like	GTPase activator activity;signal transduction;regulation of catalytic activity
BnaA03g25830D	chrA03	12578356	12578908	cytochrome P450 705A22-like	integral component of membrane;monooxygenase activity;iron ion binding;oxidoreductase activity, acting on paired donors, with incorporation or reduction of molecular oxygen;heme binding
BnaA03g25840D	chrA03	12579143	12579428	unnamed protein product, partial	nucleic acid binding;zinc ion binding
BnaA03g25850D	chrA03	12579500	12580936	cytochrome P450 705A22-like	integral component of membrane;iron ion binding;oxidoreductase activity, acting on paired donors, with incorporation or reduction of molecular oxygen, NAD(P)H as one donor, and incorporation of one atom of oxygen;heme binding
BnaA03g25860D	chrA03	12591959	12596883	serine/threonine-protein phosphatase BSL1	nucleus;cytoplasm;plasma membrane;protein binding;metal ion binding;protein serine phosphatase activity;protein threonine phosphatase activity;protein dephosphorylation;brassinosteroid mediated signaling pathway
BnaA03g25870D	chrA03	12597967	12599565	probable 2-oxoglutarate-dependent dioxygenase AOP1	metal ion binding;dioxygenase activity
BnaA03g25880D	chrA03	12631111	12633485	LEC14B protein	Cul4-RING E3 ubiquitin ligase complex;proteasome-mediated ubiquitin-dependent protein catabolic process
BnaA03g25890D	chrA03	12636188	12637396	auxin-binding protein 1	endoplasmic reticulum lumen;plasma membrane;protein binding;zinc ion binding;auxin binding;cytokinesis by cell plate formation;auxin-activated signaling pathway;unidimensional cell growth;positive regulation of DNA endoreduplication;positive regulation of cell size;positive regulation of cell division
BnaA03g25900D	chrA03	12641637	12642888	ubiquitin domain-containing protein 7SL RNA1-like	nucleoplasm;cytosol;polyubiquitin modification-dependent protein binding;ubiquitin binding;proteasome binding;proteasome-mediated ubiquitin-dependent protein catabolic process
BnaA03g25910D	chrA03	12646027	12646999	ubiquitin domain-containing protein 7SL RNA1-like	nucleoplasm;cytosol;polyubiquitin modification-dependent protein binding;ubiquitin binding;proteasome binding;proteasome-mediated ubiquitin-dependent protein catabolic process
BnaA03g25920D	chrA03	12651950	12654606	elongation factor Tu, mitochondrial	mitochondrion;translation elongation factor activity;GTPase activity;GTP binding;mitochondrial translational elongation
BnaA03g25930D	chrA03	12655272	12657572	uncharacterized protein LOC103858729 isoform X3
BnaA03g25940D	chrA03	12658524	12662327	CSC1-like protein At4g02900 isoform X1	plasma membrane;integral component of membrane;calcium activated cation channel activity;cation transmembrane transport
BnaA03g25950D	chrA03	12663611	12664944	bifunctional protein FolD 4, chloroplastic	cytosol;chloroplast;methenyltetrahydrofolate cyclohydrolase activity;methylenetetrahydrofolate dehydrogenase (NADP+) activity;tetrahydrofolate interconversion
BnaA03g25960D	chrA03	12665674	12667885	myosin heavy chain, non-muscle-like isoform X3	nucleus;RNA polymerase II cis-regulatory region sequence-specific DNA binding;DNA-binding transcription factor activity, RNA polymerase II-specific;regulation of transcription by RNA polymerase II
BnaA03g25970D	chrA03	12668762	12670175	BnaAnng20040D
BnaA03g25980D	chrA03	12673361	12675272	unnamed protein product	integral component of membrane
BnaA03g25990D	chrA03	12675435	12676804	uncharacterized isomerase BH0283-like	cytoplasm;isomerase activity;biosynthetic process
BnaA03g26000D	chrA03	12683934	12685063	phenazine biosynthesis PhzC/PhzF family protein	cytoplasm;amino-acid racemase activity;biosynthetic process
BnaA03g26010D	chrA03	12685279	12685943	small nuclear ribonucleoprotein Sm D1	commitment complex;U5 snRNP;U1 snRNP;U2 snRNP;U4 snRNP;U12-type spliceosomal complex;nucleolus;vacuolar membrane;nuclear speck;pICln-Sm protein complex;SMN-Sm protein complex;precatalytic spliceosome;catalytic step 2 spliceosome;spliceosomal tri-snRNP complex;mRNA binding;spliceosomal snRNP assembly;post-transcriptional gene silencing by RNA;regulation of RNA splicing
BnaA03g26020D	chrA03	12687352	12688501	uncharacterized protein BNAA03G26020D
BnaA03g26030D	chrA03	12692127	12693428	FK506-binding protein 5-like	myosin XI tail binding
BnaA03g26040D	chrA03	12695189	12697297	DAR GTPase 3, chloroplastic	mitochondrion;chloroplast;GTPase activity;GTP binding
BnaA03g26050D	chrA03	12708253	12727406	ent-copalyl diphosphate synthase, chloroplastic	chloroplast;integral component of membrane;magnesium ion binding;ent-copalyl diphosphate synthase activity;terpene synthase activity;gibberellin biosynthetic process;gibberellic acid mediated signaling pathway
BnaA03g26060D	chrA03	12761677	12762115	BnaA05g37320D
BnaA03g26070D	chrA03	12764690	12764798	unnamed protein product, partial
BnaA03g26080D	chrA03	12768189	12769335	putative F-box/kelch-repeat protein At4g39756
BnaA03g26090D	chrA03	12772815	12773890	V-type proton ATPase subunit F	vacuolar membrane;Golgi apparatus;plasma membrane;integral component of membrane;proton-transporting V-type ATPase, V1 domain;proton-transporting ATPase activity, rotational mechanism;proton transmembrane transport
BnaA03g26100D	chrA03	12774641	12776590	transcription factor UNE12-like	nucleus;RNA polymerase II cis-regulatory region sequence-specific DNA binding;DNA-binding transcription factor activity, RNA polymerase II-specific;protein dimerization activity;regulation of transcription by RNA polymerase II;multicellular organism development;double fertilization forming a zygote and endosperm;regulation of defense response
BnaA03g26110D	chrA03	12777437	12779621	NADH dehydrogenase [ubiquinone] flavoprotein 2, mitochondrial	mitochondrial respiratory chain complex I;NADH dehydrogenase (ubiquinone) activity;zinc ion binding;2 iron, 2 sulfur cluster binding;mitochondrial electron transport, NADH to ubiquinone;response to oxidative stress
BnaA03g26120D	chrA03	12780481	12784501	cullin-1	cullin-RING ubiquitin ligase complex;ubiquitin-protein transferase activity;oxidoreductase activity;ubiquitin protein ligase binding;metal ion binding;2 iron, 2 sulfur cluster binding;ubiquitin-dependent protein catabolic process;protein ubiquitination
BnaA03g26130D	chrA03	12791453	12792532	glutathione S-transferase F3-like	cytosol;plasma membrane;glutathione transferase activity;glutathione binding;response to oomycetes;glutathione metabolic process;toxin catabolic process
BnaA03g26140D	chrA03	12794866	12795943	glutathione S-transferase F3	vacuole;endoplasmic reticulum;cytosol;plasma membrane;plasmodesma;chloroplast stroma;apoplast;glutathione transferase activity;oxidoreductase activity;protein domain specific binding;glutathione binding;camalexin binding;quercitrin binding;response to oomycetes;glutathione metabolic process;response to cold;auxin-activated signaling pathway;response to zinc ion;defense response to bacterium;respo…
BnaA03g26150D	chrA03	12796840	12798684	xyloglucan 6-xylosyltransferase 2-like	Golgi membrane;chloroplast outer membrane;integral component of membrane;GTP binding;glycosyltransferase activity
BnaA03g26160D	chrA03	12802209	12808950	hypothetical protein DY000_02003292	ATP binding
BnaA03g26170D	chrA03	12810470	12812888	co-chaperone protein p23-1 isoform X3	nucleus;cytosol;chaperone binding;Hsp90 protein binding;protein folding;intracellular signal transduction;chaperone-mediated protein complex assembly
BnaA03g26180D	chrA03	12814837	12818924	L-type lectin-domain containing receptor kinase IV.4-like	plasma membrane;integral component of membrane;protein kinase activity;ATP binding;carbohydrate binding;protein phosphorylation
BnaA03g26190D	chrA03	12823478	12825506	L-type lectin-domain containing receptor kinase IV.4-like	plasma membrane;integral component of membrane;transmembrane receptor protein serine/threonine kinase activity;ATP binding;carbohydrate binding;defense response to oomycetes;protein phosphorylation;transmembrane receptor protein serine/threonine kinase signaling pathway;defense response to bacterium
BnaA03g26200D	chrA03	12827203	12829006	putative S-adenosyl-L-methionine-dependent methyltransferase MAV_4873	methyltransferase activity;methylation
BnaA03g26210D	chrA03	12829805	12833547	poly [ADP-ribose] polymerase 2 isoform X1	nucleolus;NAD+ ADP-ribosyltransferase activity;protein ADP-ribosylase activity;double-strand break repair;protein poly-ADP-ribosylation
BnaA03g26220D	chrA03	12840919	12841297	protein SENESCENCE-ASSOCIATED GENE 21, mitochondrial	regulation of defense response to fungus;response to salt;regulation of leaf senescence;response to wounding;response to hydrogen peroxide;cellular response to water deprivation;regulation of defense response to bacterium;response to insect;response to ethylene;response to absence of light;root development;response to cold;response to abscisic acid;mitochondrion;regulation of photoperiodism, flow…
BnaA03g26230D	chrA03	12846988	12847660	unnamed protein product, partial
BnaA03g26240D	chrA03	12850714	12852010	proline-rich protein 3	extracellular region;plant-type cell wall;unidimensional cell growth;plant-type cell wall biogenesis;ethylene-activated signaling pathway;heat acclimation;cellular response to phosphate starvation;seed development;root hair cell development;response to low humidity
BnaA03g26250D	chrA03	12852887	12853436	putative pectinesterase/pectinesterase inhibitor 26	pectinesterase activity;pectinesterase inhibitor activity;negative regulation of catalytic activity
BnaA03g26260D	chrA03	12854775	12855754	60S ribosomal protein L19-1-like	cytosolic large ribosomal subunit;RNA binding;structural constituent of ribosome;translation
BnaA03g26270D	chrA03	12856875	12857412	cotton fiber protein
BnaA03g26280D	chrA03	12860882	12863559	importin subunit alpha-3-like	nucleus;cytoplasm;nuclear localization sequence binding;nuclear import signal receptor activity;NLS-bearing protein import into nucleus
BnaA03g26290D	chrA03	12867808	12868984	probable galacturonosyltransferase-like 6	Golgi membrane;integral component of membrane;polygalacturonate 4-alpha-galacturonosyltransferase activity;pectin biosynthetic process;cell wall organization
BnaA03g26300D	chrA03	12871537	12872765	uncharacterized serine-rich protein C215.13-like
BnaA03g26310D	chrA03	12877469	12878583	uncharacterized serine-rich protein C215.13-like
BnaA03g26320D	chrA03	12879629	12884302	BRCT domain-containing protein At4g02110
BnaA03g26330D	chrA03	12888936	12890628	chitinase-like protein	extracellular region;chitinase activity;chitin binding;carbohydrate metabolic process;chitin catabolic process
BnaA03g26340D	chrA03	12893698	12895600	Heat shock protein DnaJ with tetratricopeptide repeat-containing protein
BnaA03g26350D	chrA03	12902799	12904418	GTP-binding protein SAR1A	GTP binding;GTPase activity;positive regulation of protein exit from endoplasmic reticulum;pollen development;endoplasmic reticulum exit site;Golgi apparatus;plasma membrane;COPII vesicle coat;regulation of COPII vesicle coating
BnaA03g26360D	chrA03	12905190	12912103	DNA mismatch repair protein MSH6	MutSalpha complex;four-way junction DNA binding;protein binding;ATP binding;ATPase, acting on DNA;single thymine insertion binding;oxidized purine DNA binding;MutLalpha complex binding;meiotic mismatch repair;pyrimidine dimer repair;interstrand cross-link repair;maintenance of DNA repeat elements;negative regulation of DNA recombination
BnaA03g26370D	chrA03	12912828	12916793	DNA replication licensing factor MCM7	nucleus;MCM complex;DNA replication origin binding;single-stranded DNA binding;ATP binding;hydrolase activity;single-stranded 3'-5' DNA helicase activity;double-strand break repair via break-induced replication;pre-replicative complex assembly involved in nuclear cell cycle DNA replication;DNA unwinding involved in DNA replication;DNA replication initiation;DNA strand elongation involved in DNA r…
BnaA03g26380D	chrA03	12918563	12920639	sugar transport protein 7	plasma membrane;endomembrane system;integral component of membrane;pollen tube;symporter activity;arabinose transmembrane transporter activity;L-arabinose transmembrane transport
BnaA03g26390D	chrA03	12920972	12921389	uncharacterized protein LOC103858784
BnaA03g26400D	chrA03	12922042	12925423	proline-rich receptor-like protein kinase PERK15	plasma membrane;integral component of membrane;protein serine/threonine kinase activity;iron ion binding;ATP binding;protein phosphorylation
BnaA03g26410D	chrA03	12926853	12930489	beta-carotene isomerase D27, chloroplastic	iron ion binding;isomerase activity
BnaA03g26420D	chrA03	12931153	12933425	pentatricopeptide repeat-containing protein At4g01990, mitochondrial	mitochondrion;mRNA binding
BnaA03g26430D	chrA03	12944332	12946387	hypothetical protein F2Q69_00003994
BnaA03g26440D	chrA03	12948926	12950121	nifU-like protein 1, chloroplastic	mitochondrion;chloroplast stroma;structural molecule activity;iron ion binding;4 iron, 4 sulfur cluster binding;iron-sulfur cluster assembly;protein maturation by iron-sulfur cluster transfer
BnaA03g26450D	chrA03	12951344	12952748	UDP-D-xylose:L-fucose alpha-1,3-D-xylosyltransferase MGP4-like	Golgi membrane;integral component of membrane;glycosyltransferase activity;cell wall organization
BnaA03g26460D	chrA03	12962979	12964501	UDP-D-xylose:L-fucose alpha-1,3-D-xylosyltransferase MGP4-like	Golgi membrane;endoplasmic reticulum membrane;integral component of membrane;UDP-xylosyltransferase activity;rhamnogalacturonan II biosynthetic process;pollen tube development
BnaA03g26470D	chrA03	12964791	12966315	nitrogen regulatory protein P-II homolog	cytosol;chloroplast thylakoid;magnesium ion binding;ATP binding;acetylglutamate kinase regulator activity;enzyme regulator activity;regulation of nitrogen utilization;response to light stimulus;anthocyanin-containing compound biosynthetic process;response to sucrose;regulation of fatty acid biosynthetic process;regulation of kinase activity
BnaA03g26480D	chrA03	12966965	12967907	dihydroorotate dehydrogenase	cytosol
BnaA03g26490D	chrA03	12968006	12968423	protein NIM1-INTERACTING 1-like	nucleus;regulation of systemic acquired resistance
BnaA03g26500D	chrA03	12974969	12976895	tRNA:m(4)X modification enzyme TRM13 homolog	metal ion binding;tRNA 2'-O-methyltransferase activity;tRNA methylation
BnaA03g26510D	chrA03	12977820	12979773	tolB protein-like protein	proteolysis
BnaA03g26520D	chrA03	12982119	12983447	protein NLP4	DNA-binding transcription factor activity
BnaA03g26530D	chrA03	12991235	12992417	S-adenosylmethionine synthase	cell wall;nucleolus;cytosol;plasmodesma;extracellular exosome;methionine adenosyltransferase activity;ATP binding;metal ion binding;S-adenosylmethionine biosynthetic process;one-carbon metabolic process
BnaA03g26540D	chrA03	12993671	12998993	protein translocase subunit SECA1, chloroplastic	chloroplast thylakoid membrane;chloroplast stroma;chloroplast envelope;ATP binding;P-P-bond-hydrolysis-driven protein transmembrane transporter activity;ABC-type protein transporter activity;chloroplast protein-transporting ATPase activity;protein targeting;response to absence of light;chloroplast organization;trichome morphogenesis;regulation of photosynthesis;protein import;protein transmembran…
BnaA03g26550D	chrA03	12999131	12999909	ribonuclease P protein subunit p38	ribosome;integral component of membrane;protein-cysteine S-palmitoyltransferase activity
BnaA03g26560D	chrA03	13004804	13005267	NAC domain-containing protein 53-like	DNA binding;regulation of transcription, DNA-templated
BnaA03g26570D	chrA03	13005338	13005656	NAC domain-containing protein 53-like	DNA binding;regulation of transcription, DNA-templated
BnaA03g26580D	chrA03	13016869	13018603	Polyketide cyclase / dehydrase and lipid transport protein	chloroplast
BnaA03g26590D	chrA03	13025154	13026436	hypothetical protein BRARA_C02849
BnaA03g26600D	chrA03	13046696	13047077	serine protease inhibitor, Kazal-type family protein	integral component of membrane
BnaA03g26610D	chrA03	13050489	13050732	---NA---
BnaA03g26620D	chrA03	13059230	13061156	WAT1-related protein At4g01450-like	integral component of membrane;transmembrane transporter activity;transmembrane transport
BnaA03g26630D	chrA03	13066819	13067208	protein AE7-like 1
BnaA03g26640D	chrA03	13076150	13076749	splicing factor U2af small subunit A	spliceosomal complex;integral component of membrane;U2AF complex;DNA binding;6-phosphofructokinase activity;ATP binding;transmembrane transporter activity;pre-mRNA 3'-splice site binding;metal ion binding;diphosphate-fructose-6-phosphate 1-phosphotransferase activity;mRNA splicing, via spliceosome;carbohydrate phosphorylation;transmembrane transport;glycolytic process through fructose-6-phosphate
BnaA03g26650D	chrA03	13076831	13077119	hypothetical protein F2Q69_00028148	spliceosomal complex;U2AF complex;pre-mRNA 3'-splice site binding;metal ion binding;mRNA splicing, via spliceosome
BnaA03g26660D	chrA03	13091538	13093528	WAT1-related protein At4g01450-like	integral component of membrane;transmembrane transporter activity;transmembrane transport
BnaA03g26670D	chrA03	13104409	13105099	NDR1/HIN1-like protein 12	plasmodesma;integral component of membrane;anchored component of plasma membrane
BnaA03g26680D	chrA03	13107809	13110213	conserved oligomeric Golgi complex subunit 4	Golgi membrane;mitochondrion;protein binding;Group II intron splicing;mitochondrial RNA processing;protein transport;mitochondrial respiratory chain complex I assembly
BnaA03g26690D	chrA03	13111621	13113682	TRAF-like family protein	nucleus;cytoplasm;protein binding
BnaA03g26700D	chrA03	13117103	13117836	60S acidic ribosomal protein family	nucleus;plasma membrane;cytosolic large ribosomal subunit;polysomal ribosome;structural constituent of ribosome;protein binding;protein kinase activator activity;ribonucleoprotein complex binding;cytoplasmic translation;translational elongation;activation of protein kinase activity
BnaA03g26710D	chrA03	13122286	13122609	unnamed protein product
BnaA03g26720D	chrA03	13139533	13141505	heterogeneous nuclear ribonucleoprotein Q-like isoform X1	RNA binding
BnaA03g26730D	chrA03	13142007	13143509	probable protein S-acyltransferase 12	endoplasmic reticulum;Golgi apparatus;plasma membrane;integral component of membrane;protein-cysteine S-palmitoyltransferase activity;protein targeting to membrane;peptidyl-L-cysteine S-palmitoylation
BnaA03g26740D	chrA03	13146862	13148728	aluminum-activated malate transporter 10-like	integral component of membrane;malate transport
BnaA03g26750D	chrA03	13157202	13159635	lysine-specific demethylase JMJ25 isoform X2	histone deacetylase complex;chromatin;transcription coregulator activity;methyltransferase activity;chromatin DNA binding;histone demethylase activity (H3-K9 specific);regulation of transcription by RNA polymerase II;methylation;histone H3-K9 demethylation
BnaA03g26760D	chrA03	13160576	13167314	lysine-specific demethylase JMJ25-like	histone deacetylase complex;chromatin;transcription coregulator activity;methyltransferase activity;chromatin DNA binding;histone demethylase activity (H3-K9 specific);regulation of transcription by RNA polymerase II;methylation;histone H3-K9 demethylation
BnaA03g26770D	chrA03	13167897	13169655	replication stress response regulator SDE2	nucleus;cell cycle
BnaA03g26780D	chrA03	13180556	13184496	putative cyclic nucleotide-gated ion channel 13	plasma membrane;integral component of membrane;ion channel activity;cAMP binding;cGMP binding;ion transmembrane transport
BnaA03g26790D	chrA03	13185636	13186387	abscisic acid receptor PYL7-like	nucleus;cytoplasm;plasma membrane;protein phosphatase inhibitor activity;abscisic acid binding;signaling receptor activity;protein homodimerization activity;abscisic acid-activated signaling pathway;negative regulation of phosphoprotein phosphatase activity;regulation of protein serine/threonine phosphatase activity
BnaA03g26800D	chrA03	13187583	13189521	chitinase domain-containing protein 1-like	integral component of membrane;chitin binding;carbohydrate metabolic process
BnaA03g26810D	chrA03	13189940	13195309	rhodanese-like domain-containing protein 4, chloroplastic	integral component of membrane;chitin binding;carbohydrate metabolic process
BnaA03g26820D	chrA03	13197891	13199385	MYB-like transcription factor ETC3 isoform X2	nucleus
BnaA03g26830D	chrA03	13248290	13249947	unnamed protein product
BnaA03g26840D	chrA03	13253505	13255711	mitochondrial adenine nucleotide transporter ADNT1	mitochondrial inner membrane;vacuolar membrane;plastid;integral component of membrane;ATP transmembrane transporter activity;ADP transmembrane transporter activity;antiporter activity;AMP transmembrane transporter activity;aerobic respiration;ADP transport;ATP transport;transmembrane transport;AMP transport
BnaA03g26850D	chrA03	13256515	13257289	NDR1/HIN1-like protein 6	integral component of membrane
BnaA03g26860D	chrA03	13269874	13271527	GDSL esterase/lipase At4g01130	extracellular region;hydrolase activity, acting on ester bonds;lipid catabolic process
BnaA03g26870D	chrA03	13273619	13274552	protein CURVATURE THYLAKOID 1A, chloroplastic-like	granal stacked thylakoid;chloroplast thylakoid membrane;chloroplast envelope;plastoglobule;integral component of membrane;granum assembly;membrane bending
BnaA03g26880D	chrA03	13275076	13277117	BTB/POZ domain-containing protein POB1	integral component of membrane;protein ubiquitination
BnaA03g26890D	chrA03	13279452	13283856	uncharacterized protein LOC103858842	integral component of membrane;ATP binding;phosphatidylinositol phosphate kinase activity;glycosyltransferase activity;phosphorylation;phosphatidylinositol phosphate biosynthetic process
BnaA03g26900D	chrA03	13285246	13286797	UDP-D-xylose:L-fucose alpha-1,3-D-xylosyltransferase MGP4	Golgi membrane;endoplasmic reticulum membrane;integral component of membrane;UDP-xylosyltransferase activity;rhamnogalacturonan II biosynthetic process;pollen tube development
BnaA03g26910D	chrA03	13287836	13290358	E3 ubiquitin-protein ligase TRAIP isoform X3	zinc ion binding
BnaA03g26920D	chrA03	13290752	13295426	cyclin-dependent kinase 13-like isoform X6
BnaA03g26930D	chrA03	13296412	13297748	50S ribosomal protein L5, chloroplastic	chloroplast stroma;chloroplast envelope;cytosolic ribosome;mRNA binding;structural constituent of ribosome;rRNA binding;translation
BnaA03g26940D	chrA03	13298093	13300995	CAAX prenyl protease 1 homolog	integral component of endoplasmic reticulum membrane;metalloendopeptidase activity;metal ion binding;CAAX-box protein processing
BnaA03g26950D	chrA03	13302392	13304298	mitogen-activated protein kinase 4	nucleus;cytosol;microtubule;cell plate;MAP kinase activity;protein binding;ATP binding;protein serine kinase activity;protein threonine kinase activity;MAPK cascade;cytokinesis by cell plate formation;protein phosphorylation;hyperosmotic response;male meiosis cytokinesis;response to cold;pollen development;response to fungus;response to abscisic acid;systemic acquired resistance, salicylic acid m…
BnaA03g26960D	chrA03	13304682	13306410	DUF4378 domain protein
BnaA03g26970D	chrA03	13308805	13310168	F-box protein At4g00755
BnaA03g26980D	chrA03	13313724	13316351	plant UBX domain-containing protein 9 isoform X1
BnaA03g26990D	chrA03	13316876	13319452	probable methyltransferase PMT13	Golgi membrane;endosome;trans-Golgi network;integral component of membrane;S-adenosylmethionine-dependent methyltransferase activity;methylation;cell wall biogenesis;pectin biosynthetic process;cell wall pectin metabolic process
BnaA03g27000D	chrA03	13329043	13333298	homeobox-leucine zipper protein ANTHOCYANINLESS 2	nucleus;DNA-binding transcription factor activity, RNA polymerase II-specific;DNA binding;lipid binding;regulation of transcription by RNA polymerase II
BnaA03g27010D	chrA03	13335147	13337810	shaggy-related protein kinase theta	nucleus;cytosol;ATP binding;protein serine kinase activity;protein threonine kinase activity;signal transduction;response to brassinosteroid;protein autophosphorylation
BnaA03g27020D	chrA03	13338713	13340872	probable serine/threonine-protein kinase At5g41260	plasma membrane;plasmodesma;protein kinase activity;ATP binding;protein phosphorylation;brassinosteroid mediated signaling pathway
BnaA03g27030D	chrA03	13342124	13345277	FT-interacting protein 1-like	integral component of membrane
BnaA03g27040D	chrA03	13349120	13349607	Remorin family protein	actin cytoskeleton;actin binding;actin filament depolymerization
BnaA03g27050D	chrA03	13350477	13353142	DEAD-box ATP-dependent RNA helicase 8	P-body;cytoplasmic stress granule;RNA helicase activity;mRNA binding;ATP binding;hydrolase activity;mRNA processing;regulation of translation;viral process;P-body assembly;stress granule assembly;mRNA transport
BnaA03g27060D	chrA03	13354223	13355314	hypothetical protein BRARA_C02901	integral component of membrane
BnaA03g27070D	chrA03	13359085	13364261	NAD-dependent malic enzyme 2, mitochondrial	mitochondrion;malate dehydrogenase (decarboxylating) (NAD+) activity;metal ion binding;NAD binding;pyruvate metabolic process;malate metabolic process
BnaA03g27080D	chrA03	13365103	13366040	hypothetical protein BRARA_C02903
BnaA03g27090D	chrA03	13366387	13369775	acyl-coenzyme A thioesterase 8-like isoform X1	acyl-CoA hydrolase activity;acyl-CoA metabolic process
BnaA03g27100D	chrA03	13370454	13372108	alpha/beta-Hydrolases superfamily protein	hydrolase activity;lipid catabolic process
BnaA03g27110D	chrA03	13374730	13381176	mediator of RNA polymerase II transcription subunit 12	transcription coregulator activity;regulation of development, heterochronic;regulation of radial pattern formation;mediator complex;regulation of growth;regulation of transcription by RNA polymerase II
BnaA03g27120D	chrA03	13389904	13392839	uncharacterized protein LOC103858871 isoform X4
BnaA03g27130D	chrA03	13404209	13405467	probable aquaporin PIP1-4	vacuole;plasma membrane;plasmodesma;integral component of membrane;protein binding;water channel activity;water transport;response to water deprivation;transmembrane transport
BnaA03g27140D	chrA03	13406878	13409810	ascorbate transporter, chloroplastic	chloroplast inner membrane;integral component of membrane;inorganic phosphate transmembrane transporter activity;L-ascorbic acid transmembrane transporter activity;xanthophyll cycle;L-ascorbic acid transmembrane transport
BnaA03g27150D	chrA03	13410403	13411349	ATG8-interacting protein 2	endoplasmic reticulum;integral component of membrane;protein binding
BnaA03g27160D	chrA03	13419153	13419798	phosphoribosylamine--glycine ligase, chloroplastic isoform X2	phosphoribosylamine-glycine ligase activity;ATP binding;metal ion binding;'de novo' IMP biosynthetic process;purine nucleobase biosynthetic process
BnaA03g27170D	chrA03	13424352	13425611	vesicle-associated protein 1-3	endoplasmic reticulum membrane;plasma membrane;integral component of membrane;endoplasmic reticulum-plasma membrane tethering;endoplasmic reticulum membrane organization
BnaA03g27180D	chrA03	13435884	13436433	transcription factor IND	nucleus;protein dimerization activity;polar nucleus fusion
BnaA03g27190D	chrA03	13440556	13443773	transcription factor UNE10-like	nucleus;integral component of membrane;protein dimerization activity
BnaA03g27200D	chrA03	13453598	13454012	glutaredoxin-C7	nucleus;cytoplasm;protein binding;protein-disulfide reductase activity;negative regulation of transcription by RNA polymerase II;stamen morphogenesis;petal formation;anther development
BnaA03g27210D	chrA03	13454455	13456298	ACT domain repeat 6	protein binding;amino acid binding
BnaA03g27220D	chrA03	13456954	13457164	NAD(P)-binding Rossmann-fold superfamily protein	peroxisome;chloroplast;integral component of membrane;oxidoreductase activity
BnaA03g27230D	chrA03	13457665	13459429	uncharacterized protein LOC103858883
BnaA03g27240D	chrA03	13460015	13461426	hypothetical protein BRARA_C02922	response to cadmium ion
BnaA03g27250D	chrA03	13462889	13463315	probable calcium-binding protein CML40	calcium ion binding;enzyme regulator activity
BnaA03g27260D	chrA03	13464053	13465186	probable adenylate kinase 7, mitochondrial	mitochondrion;adenylate kinase activity;ATP binding;phosphorylation;nucleoside monophosphate phosphorylation
BnaA03g27270D	chrA03	13465659	13468621	EEIG1/EHBP1 protein amino-terminal domain protein	nuclear pore;plasma membrane
BnaA03g27280D	chrA03	13470207	13471453	putative ribosome recycling factor	mitochondrion;ribosomal large subunit binding;translation
BnaA03g27290D	chrA03	13471559	13473142	ribosomal protein L13 family protein	structural constituent of ribosome;mRNA binding;negative regulation of translation;mitochondrial large ribosomal subunit
BnaA03g27300D	chrA03	13473348	13476419	serine/threonine-protein phosphatase 6 regulatory ankyrin repeat subunit B
BnaA03g27310D	chrA03	13478427	13478805	54S ribosomal protein L37, mitochondrial-like	mitochondrial large ribosomal subunit;structural constituent of ribosome
BnaA03g27320D	chrA03	13479871	13481695	transmembrane protein	integral component of membrane;root hair elongation
BnaA03g27330D	chrA03	13482734	13485723	peptidyl serine alpha-galactosyltransferase	endoplasmic reticulum membrane;integral component of membrane;glycosyltransferase activity
BnaA03g27340D	chrA03	13486613	13488476	protein WVD2-like 7 isoform X3	cytoplasm;microtubule
BnaA03g27350D	chrA03	13488872	13489461	classical arabinogalactan protein 11	anchored component of membrane;pollen tube growth
BnaA03g27360D	chrA03	13490406	13493655	protein SIEVE ELEMENT OCCLUSION A	integral component of membrane;protein homodimerization activity;protein self-association;phloem development
BnaA03g27370D	chrA03	13494989	13497168	E3 ubiquitin-protein ligase RGLG1
BnaA03g27380D	chrA03	13498436	13500136	glucuronokinase 1	cytosol;ATP binding;poly(U) RNA binding;metal ion binding;glucuronokinase activity;inositol metabolic process;cell wall biogenesis;carbohydrate phosphorylation;pollen tube development;glucose 6-phosphate metabolic process
BnaA03g27390D	chrA03	13500615	13503827	cell division control protein 48 homolog C-like	nucleus;cytoskeleton;phragmoplast;ATP binding;preribosome binding;cell cycle;protein transport;ribosome biogenesis;cell division;positive regulation of telomerase activity
BnaA03g27400D	chrA03	13507749	13511908	putative glucose-6-phosphate 1-epimerase	cytoplasm;DNA binding;carbohydrate binding;glucose-6-phosphate 1-epimerase activity;carbohydrate metabolic process;regulation of transcription, DNA-templated
BnaA03g27410D	chrA03	13512808	13515941	putative pentatricopeptide repeat-containing protein At3g01580	monolayer-surrounded lipid storage body;integral component of membrane
BnaA03g27420D	chrA03	13516773	13518673	phosphoenolpyruvate/phosphate translocator 2, chloroplastic isoform X1	Golgi apparatus;integral component of membrane;chloroplast membrane;nucleic acid binding;helicase activity;ATP binding;phosphoglycerate transmembrane transporter activity;phosphoenolpyruvate:phosphate antiporter activity;hydrolase activity;triose-phosphate transmembrane transporter activity;carbohydrate transport;phosphoglycerate transmembrane transport;triose phosphate transmembrane transport;ph…
BnaA03g27430D	chrA03	13519462	13522487	DEAD box RNA helicase family protein	nucleolus;integral component of membrane;chloroplast membrane;ribonucleoprotein complex;RNA binding;RNA helicase activity;ATP binding;hydrolase activity;transmembrane transporter activity;transmembrane transport
BnaA03g27440D	chrA03	13524320	13525227	transcription factor MYB57-like	nucleus;transcription cis-regulatory region binding;DNA-binding transcription factor activity;regulation of transcription, DNA-templated;gibberellic acid mediated signaling pathway;jasmonic acid mediated signaling pathway;stamen filament development
BnaA03g27450D	chrA03	13525861	13528454	phosphoglucan phosphatase LSF1, chloroplastic	chloroplast starch grain;chloroplast stroma;protein tyrosine/serine/threonine phosphatase activity;carbohydrate phosphatase activity;starch catabolic process;protein dephosphorylation
BnaA03g27460D	chrA03	13529044	13531298	unnamed protein product	nucleic acid binding;RNA-DNA hybrid ribonuclease activity;RNA phosphodiester bond hydrolysis, endonucleolytic
BnaA03g27470D	chrA03	13532223	13533018	phosphoglucan phosphatase LSF1, chloroplastic isoform X2	chloroplast starch grain;chloroplast stroma;protein tyrosine/serine/threonine phosphatase activity;carbohydrate phosphatase activity;starch catabolic process;protein dephosphorylation
BnaA03g27480D	chrA03	13533535	13534541	hypothetical protein BRARA_C02947	integral component of membrane;nucleic acid binding;RNA-DNA hybrid ribonuclease activity;GPI anchor biosynthetic process;RNA phosphodiester bond hydrolysis, endonucleolytic
BnaA03g27490D	chrA03	13535093	13536158	U-box domain-containing protein 4	nucleus;cytoplasm
BnaA03g27500D	chrA03	13536940	13537608	V-type proton ATPase subunit G1-like	plant-type vacuole;Golgi apparatus;cytosol;plasma membrane;vacuolar proton-transporting V-type ATPase complex;ATPase-coupled transmembrane transporter activity;proton-transporting ATP synthase activity, rotational mechanism;ATP synthesis coupled proton transport
BnaA03g27510D	chrA03	13540435	13547174	inositol hexakisphosphate and diphosphoinositol-pentakisphosphate kinase VIP1 isoform X1	cytosol;inositol-1,3,4,5,6-pentakisphosphate kinase activity;inositol heptakisphosphate kinase activity;inositol hexakisphosphate 5-kinase activity;ATP binding;diphosphoinositol-pentakisphosphate kinase activity;inositol hexakisphosphate 1-kinase activity;inositol hexakisphosphate 3-kinase activity;5-diphosphoinositol pentakisphosphate 3-kinase activity;phosphorylation
BnaA03g27520D	chrA03	13548720	13549809	hypersensitive-induced response protein 3	mitochondrion;vacuolar membrane;plasma membrane;plasmodesma;response to oomycetes
BnaA03g27530D	chrA03	13550469	13552024	mitochondrial outer membrane protein porin 1	mitochondrial outer membrane;voltage-gated anion channel activity;inorganic anion transport;anion transmembrane transport
BnaA03g27540D	chrA03	13553024	13554993	probable pectate lyase 7	pectate lyase activity;metal ion binding;pectin catabolic process
BnaA03g27550D	chrA03	13558525	13561521	aldose 1-epimerase	aldose 1-epimerase activity;carbohydrate binding;glucose metabolic process;galactose catabolic process via UDP-galactose
BnaA03g27560D	chrA03	13562182	13562569	splicing regulatory glutamine/lysine-rich-like protein
BnaA03g27570D	chrA03	13565144	13565744	protein SRC2-like
BnaA03g27580D	chrA03	13566390	13566771	splicing regulatory glutamine/lysine-rich-like protein
BnaA03g27590D	chrA03	13567128	13568619	homeobox-leucine zipper protein ATHB-20	nucleus;DNA-binding transcription factor activity, RNA polymerase II-specific;protein binding;sequence-specific DNA binding;regulation of transcription by RNA polymerase II;response to auxin;positive regulation of transcription, DNA-templated
BnaA03g27600D	chrA03	13569067	13570047	binding partner of ACD11 1	nucleus;nucleic acid binding;defense response to fungus

## Sheet: Table S3
Table S3. BLAST2GO search for the genes of the Rcr09ECD01 target region in the Brassica napus ‘Darmor’ v4
SeqName	Chrom	Start pos	End pos	SeqDesc	GOTerms	Enzymes	KeggMaps
BnaA08g09910D	chrA08	9332855	9334225	alpha carbonic anhydrase 4-like	chloroplast thylakoid membrane;chloroplast stroma;carbonate dehydratase activity;zinc ion binding;one-carbon metabolic process
BnaA08g09920D	chrA08	9343287	9344079	dof zinc finger protein DOF4.4-like	nucleus;DNA binding;regulation of transcription, DNA-templated
BnaA08g09930D	chrA08	9347110	9348301	late embryogenesis abundant protein 1-like	mitochondrion;plastid
BnaA08g09940D	chrA08	9352502	9352649	unnamed protein product
BnaA08g09950D	chrA08	9352796	9353180	F-box protein At3g26010	protein binding
BnaA08g09960D	chrA08	9358238	9359560	alpha carbonic anhydrase 4-like	chloroplast thylakoid membrane;chloroplast stroma;carbonate dehydratase activity;zinc ion binding;one-carbon metabolic process
BnaA08g09970D	chrA08	9363568	9365289	riboflavin biosynthesis protein PYRD, chloroplastic	chloroplast stroma;zinc ion binding;diaminohydroxyphosphoribosylaminopyrimidine deaminase activity;riboflavin biosynthetic process
BnaA08g09980D	chrA08	9366972	9370960	probable LRR receptor-like serine/threonine-protein kinase At4g20940	hydrogen peroxide mediated signaling pathway involved in stomatal movement;ATP binding;protein binding;regulation of stomatal closure;cellular response to carbon dioxide;cellular response to absence of light;integral component of membrane;protein phosphorylation;protein threonine kinase activity;plasma membrane;positive regulation of abscisic acid-activated signaling pathway;protein serine kinase…
BnaA08g09990D	chrA08	9372490	9374656	probable 3-hydroxyisobutyrate dehydrogenase, mitochondrial isoform X1	mitochondrion;3-hydroxyisobutyrate dehydrogenase activity;protein self-association;NADP binding;NAD binding;leucine metabolic process;valine catabolic process;branched-chain amino acid catabolic process
BnaA08g10000D	chrA08	9375712	9381157	DNA-directed RNA polymerase II subunit 2	RNA polymerase II, core complex;DNA binding;DNA-directed 5'-3' RNA polymerase activity;ribonucleoside binding;metal ion binding;transcription, DNA-templated
BnaA08g10010D	chrA08	9394410	9398219	homeobox-leucine zipper protein MERISTEM L1	nucleus;DNA-binding transcription factor activity, RNA polymerase II-specific;DNA binding;lipid binding;regulation of transcription by RNA polymerase II
BnaA08g10020D	chrA08	9405873	9407292	P-loop containing nucleoside triphosphate hydrolases superfamily protein	nucleus;spindle;microtubule;phragmoplast;GTPase activity;GTP binding;embryo development ending in seed dormancy;cell division
BnaA08g10030D	chrA08	9407679	9409192	derlin-2.1	Hrd1p ubiquitin ligase ERAD-L complex;integral component of endoplasmic reticulum membrane;misfolded protein binding;ubiquitin-specific protease binding;ubiquitin-dependent ERAD pathway;endoplasmic reticulum unfolded protein response
BnaA08g10040D	chrA08	9412693	9413495	peptide methionine sulfoxide reductase B9	cytosol;peptide-methionine (R)-S-oxide reductase activity;metal ion binding;response to oxidative stress;protein repair
BnaA08g10050D	chrA08	9420844	9425375	uncharacterized protein LOC106359733
BnaA08g10060D	chrA08	9426924	9427419	15.4 kDa class V heat shock protein	cytoplasm;protein self-association;unfolded protein binding;protein folding;response to heat;response to salt stress;response to hydrogen peroxide;protein complex oligomerization
BnaA08g10070D	chrA08	9428664	9429486	uncharacterized protein BNAA08G10070D	nucleus;DNA binding
BnaA08g10080D	chrA08	9436008	9438802	protein DETOXIFICATION 39	integral component of membrane;antiporter activity;xenobiotic transmembrane transporter activity;xenobiotic transport;transmembrane transport
BnaA08g10090D	chrA08	9443475	9448701	protein DETOXIFICATION 39	integral component of membrane;antiporter activity;xenobiotic transmembrane transporter activity;xenobiotic transport;transmembrane transport
BnaA08g10100D	chrA08	9456084	9467947	disease resistance protein TAO1-like (Crr1)	hydrolase activity;ADP binding;defense response;signal transduction
BnaA08g10110D	chrA08	9469664	9470849	probable F-box protein At4g22060
BnaA08g10120D	chrA08	9478596	9480356	probable pectate lyase 16	pectate lyase activity;metal ion binding;pectin catabolic process
BnaA08g10130D	chrA08	9482423	9484837	beta-glucosidase 3 isoform X1	vacuole;integral component of membrane;beta-glucosidase activity;thioglucosidase activity;scopolin beta-glucosidase activity;glucosinolate glucohydrolase activity;carbohydrate metabolic process
BnaA08g10140D	chrA08	9492098	9494978	calcium permeable stress-gated cation channel 1	plasma membrane;integral component of membrane;calcium activated cation channel activity;cation transmembrane transport
BnaA08g10150D	chrA08	9505540	9508718	protein STRUBBELIG-RECEPTOR FAMILY 8	plasma membrane;integral component of membrane;protein kinase activity;protein binding;ATP binding;protein phosphorylation
BnaA08g10160D	chrA08	9509399	9511084	chromatin remodeling protein EBS-like	nucleus;negative regulation of histone acetylation;metal ion binding;flower development;methylated histone binding;transcription cis-regulatory region binding;regulation of transcription, DNA-templated;negative regulation of long-day photoperiodism, flowering;chromatin binding;seed germination
BnaA08g10170D	chrA08	9513766	9515079	iron-sulfur cluster assembly protein 1	mitochondrial matrix;cytosol;structural molecule activity;protein binding;ferrous iron binding;2 iron, 2 sulfur cluster binding;4 iron, 4 sulfur cluster binding;cellular iron ion homeostasis;iron-sulfur cluster assembly
BnaA08g10180D	chrA08	9516371	9517754	short-chain dehydrogenase/reductase SDRA-like	peroxisome;chloroplast;3-oxoacyl-[acyl-carrier-protein] reductase (NADPH) activity;3-oxo-glutaryl-[acp] methyl ester reductase activity;3-oxo-pimeloyl-[acp] methyl ester reductase activity;root hair elongation;indolebutyric acid metabolic process;response to indolebutyric acid
BnaA08g10190D	chrA08	9518560	9519766	putative F-box protein At1g53360
BnaA08g10200D	chrA08	9523181	9524390	putative F-box protein At1g53360
BnaA08g10210D	chrA08	9524814	9526195	alkaline ceramidase 3-like	hydrolase activity, acting on carbon-nitrogen (but not peptide) bonds, in linear amides;regulation of stomatal closure;response to salt stress;leaf senescence;Golgi membrane;ceramide metabolic process;defense response to bacterium;endoplasmic reticulum membrane;nucleus;positive regulation of autophagy;abscisic acid-activated signaling pathway;response to molecule of fungal origin;metal ion bindin…
BnaA08g10220D	chrA08	9527942	9529350	uncharacterized protein BNAA08G10220D	nucleus;DNA-binding transcription activator activity, RNA polymerase II-specific;positive regulation of transcription by RNA polymerase II
BnaA08g10230D	chrA08	9530451	9532213	ER membrane protein complex subunit 3	mitochondrion;EMC complex
BnaA08g10240D	chrA08	9534670	9536198	putative F-box protein At1g53360
BnaA08g10250D	chrA08	9536939	9538279	putative F-box protein At1g53360	integral component of membrane;protein kinase activity;ATP binding;protein phosphorylation
BnaA08g10260D	chrA08	9539761	9541088	putative F-box protein At1g53360
BnaA08g10270D	chrA08	9543646	9544458	filamentous hemagglutinin transporter
BnaA08g10280D	chrA08	9546638	9547761	PREDICTED: uncharacterized protein LOC108829724	binding
BnaA08g10290D	chrA08	9551758	9553269	probable pectinesterase 56	extracellular region;cell wall;integral component of membrane;pectinesterase activity;aspartyl esterase activity;pectinesterase inhibitor activity;cell wall modification;negative regulation of catalytic activity;pectin catabolic process
BnaA08g10300D	chrA08	9560918	9562224	F-box protein CPR30-like	nucleus;cytoplasm;protein binding;plant-type hypersensitive response;protein ubiquitination;negative regulation of defense response;negative regulation of protein catabolic process
BnaA08g10310D	chrA08	9566296	9566473	unnamed protein product
BnaA08g10320D	chrA08	9569628	9569815	BnaA01g25180D
BnaA08g10330D	chrA08	9585419	9585773	putative lipid-binding protein AIR1B
BnaA08g10340D	chrA08	9593827	9598239	oxysterol-binding protein-related protein 2A isoform X1	cytosol;integral component of membrane;intracellular membrane-bounded organelle;sterol transporter activity;sterol binding;sterol transport
BnaA08g10350D	chrA08	9631987	9632764	sulfated surface-like glycoprotein
BnaA08g10360D	chrA08	9644586	9645066	auxin-responsive protein SAUR36	response to auxin
BnaA08g10370D	chrA08	9648891	9650133	Bifunctional inhibitor/lipid-transfer protein/seed storage 2S albumin superfamily protein	integral component of membrane
BnaA08g10380D	chrA08	9654341	9655231	Bifunctional inhibitor/lipid-transfer protein/seed storage 2S albumin superfamily protein	plasma membrane;integral component of membrane;anchored component of membrane
BnaA08g10390D	chrA08	9656141	9656372	unnamed protein product	cytosolic small ribosomal subunit;structural constituent of ribosome;translation
BnaA08g10400D	chrA08	9656454	9659125	BnaUnng01660D
BnaA08g10410D	chrA08	9663692	9665976	FAM10 family protein At4g22670-like	protein dimerization activity
BnaA08g10420D	chrA08	9673572	9674812	protein ODORANT1-like	nucleus;regulation of stomatal movement
BnaA08g10430D	chrA08	9685695	9687270	geraniol 8-hydroxylase-like	integral component of membrane;monooxygenase activity;iron ion binding;oxidoreductase activity, acting on paired donors, with incorporation or reduction of molecular oxygen;heme binding
BnaA08g10440D	chrA08	9688946	9690137	DExH-box ATP-dependent RNA helicase DExH12-like	spliceosomal complex;RNA binding;RNA helicase activity;ATP binding;hydrolase activity;spliceosome conformational change to release U4 (or U4atac) and U1 (or U11)
BnaA08g10450D	chrA08	9690265	9698226	DExH-box ATP-dependent RNA helicase DExH12-like	spliceosomal complex;nucleolus;cytosol;nucleic acid binding;helicase activity;ATP binding;hydrolase activity;mRNA processing;vegetative to reproductive phase transition of meristem
BnaA08g10460D	chrA08	9698466	9699682	glycine-rich protein	cytoplasm;plasma membrane;DNA binding
BnaA08g10470D	chrA08	9717099	9719791	pentatricopeptide repeat-containing protein At4g22760 isoform X2
BnaA08g10480D	chrA08	9726426	9727872	UDP-URONIC ACID TRANSPORTER 1-like	endoplasmic reticulum membrane;Golgi apparatus;integral component of membrane;antiporter activity;carbohydrate transport;transmembrane transport
BnaA08g10490D	chrA08	9729953	9733239	protein TPX2-like	spindle;microtubule;activation of protein kinase activity;regulation of mitotic spindle organization
BnaA08g10500D	chrA08	9733750	9733819	anaphase-promoting complex protein
BnaA08g10510D	chrA08	9734310	9735349	protein STAY-GREEN 1, chloroplastic	chloroplast thylakoid membrane;protein binding;lyase activity;chlorophyll catabolic process
BnaA08g10520D	chrA08	9737861	9740463	cysteine-rich receptor-like protein kinase 11	plasma membrane;integral component of membrane;protein serine/threonine kinase activity;ATP binding;protein autophosphorylation
BnaA08g10530D	chrA08	9740936	9743595	cysteine-rich receptor-like protein kinase 11	plasma membrane;integral component of membrane;protein serine/threonine kinase activity;ATP binding;protein autophosphorylation
BnaA08g10540D	chrA08	9745850	9749052	agamous-like MADS-box protein AGL19	nucleus;RNA polymerase II cis-regulatory region sequence-specific DNA binding;DNA-binding transcription factor activity, RNA polymerase II-specific;protein dimerization activity;flower development;vernalization response;positive regulation of transcription by RNA polymerase II;regulation of timing of transition from vegetative to reproductive phase
BnaA08g10550D	chrA08	9771688	9773370	sugar transporter ERD6-like 6	integral component of membrane;transmembrane transporter activity;carbohydrate transport;transmembrane transport
BnaA08g10560D	chrA08	9785139	9785900	unnamed protein product
BnaA08g10570D	chrA08	9786398	9788069	molybdenum cofactor sulfurase	catalytic activity
BnaA08g10580D	chrA08	9794558	9794705	unnamed protein product
BnaA08g10590D	chrA08	9809338	9811628	protein IQ-DOMAIN 14-like	calmodulin binding
BnaA08g10600D	chrA08	9817984	9824479	cysteine-rich receptor-like protein kinase 17	plasma membrane;integral component of membrane;protein serine/threonine kinase activity;ATP binding;protein autophosphorylation
BnaA08g10610D	chrA08	9825530	9828078	cysteine-rich receptor-like protein kinase 18 isoform X1	plasma membrane;integral component of membrane;ATP binding;protein serine kinase activity;protein threonine kinase activity;defense response to bacterium;protein autophosphorylation
BnaA08g10620D	chrA08	9831294	9833281	short-chain dehydrogenase TIC 32, chloroplastic	chloroplast;oxidoreductase activity
BnaA08g10630D	chrA08	9833900	9834257	BnaCnng46220D
BnaA08g10640D	chrA08	9862296	9863391	uncharacterized protein LOC106365094
BnaA08g10650D	chrA08	9894685	9895105	unnamed protein product
BnaA08g10660D	chrA08	9898609	9900131	probable WRKY transcription factor 29	nucleus;transcription cis-regulatory region binding;DNA-binding transcription factor activity;regulation of transcription, DNA-templated
BnaA08g10670D	chrA08	9902892	9904129	cystine lyase CORI3-like	transaminase activity;protein-disulfide reductase activity;lyase activity;pyridoxal phosphate binding;cellular amino acid metabolic process;biosynthetic process
BnaA08g10680D	chrA08	9904203	9904752	cystine lyase CORI3-like	transaminase activity;lyase activity;pyridoxal phosphate binding;cellular amino acid metabolic process;biosynthetic process
BnaA08g10690D	chrA08	9905573	9911024	glutamate receptor 3.2	plasma membrane;integral component of membrane;G protein-coupled receptor activity;ligand-gated ion channel activity;G protein-coupled receptor signaling pathway;ion transmembrane transport
BnaA08g10700D	chrA08	9916610	9918496	isocitrate dehydrogenase [NAD] regulatory subunit 1, mitochondrial	mitochondrion;isocitrate dehydrogenase (NAD+) activity;zinc ion binding;tricarboxylic acid cycle;isocitrate metabolic process
BnaA08g10710D	chrA08	9933386	9935882	metal-nicotianamine transporter YSL1	plasma membrane;integral component of membrane;iron-nicotianamine transmembrane transporter activity;response to iron ion;siderophore-dependent iron import into cell;seed development;transmembrane transport
BnaA08g10720D	chrA08	9941016	9941760	NADP-specific glutamate dehydrogenase	integral component of membrane;response to karrikin
BnaA08g10730D	chrA08	9942393	9947018	Protein kinase superfamily protein	plasma membrane;protein kinase activity;ATP binding;protein phosphorylation
BnaA08g10740D	chrA08	9947568	9949105	homer protein	integral component of membrane;protein kinase activity;ATP binding;protein phosphorylation
BnaA08g10750D	chrA08	9949525	9950570	2-keto-3-deoxy-L-rhamnonate aldolase	catalytic activity
BnaA08g10760D	chrA08	9952113	9953432	2-keto-3-deoxy-L-rhamnonate aldolase	catalytic activity;cytokinin-activated signaling pathway
BnaA08g10770D	chrA08	9979836	9982207	short-chain dehydrogenase TIC 32, chloroplastic-like	chloroplast;oxidoreductase activity
BnaA08g10780D	chrA08	9990239	9992747	DNA-directed RNA polymerase subunit beta, putative (DUF630 and DUF632)	plasma membrane;DNA-directed 5'-3' RNA polymerase activity;RNA biosynthetic process
BnaA08g10790D	chrA08	9995236	9997841	probable serine/threonine-protein kinase At4g35230 isoform X2	plasma membrane;protein kinase activity;ATP binding;protein phosphorylation;brassinosteroid mediated signaling pathway
BnaA08g10800D	chrA08	9998952	9999711	carrier protein (DUF241)
BnaA08g10810D	chrA08	10000603	10001377	uncharacterized protein BNAA08G10810D
BnaA08g10820D	chrA08	10006587	10008229	cytokinin riboside 5'-monophosphate phosphoribohydrolase LOG5	nucleus;cytosol;N6-(Delta2-isopentenyl)-adenosine 5'-monophosphate phosphoribohydrolase activity;cytokinin biosynthetic process
BnaA08g10830D	chrA08	10010406	10012017	lysine histidine transporter-like 7	plasma membrane;integral component of membrane;amino acid transport
BnaA08g10840D	chrA08	10019486	10022275	(R,S)-reticuline 7-O-methyltransferase-like isoform X2	O-methyltransferase activity;S-adenosylmethionine-dependent methyltransferase activity;protein dimerization activity;aromatic compound biosynthetic process;methylation
BnaA08g10850D	chrA08	10029693	10031013	phospholipase-like protein (PEARLI 4) family protein	Scc2-Scc4 cohesin loading complex;replication-born double-strand break repair via sister chromatid exchange;positive regulation of mitotic cohesin loading;response to karrikin;establishment of protein localization to chromatin;chromatin binding
BnaA08g10860D	chrA08	10034549	10035880	aquaporin PIP2-7	nucleus;vacuole;plasma membrane;plasmodesma;integral component of membrane;mRNA binding;protein binding;water channel activity;water transport;response to abscisic acid;transmembrane transport
BnaA08g10870D	chrA08	10042267	10044258	catalase 2	peroxisome;plasma membrane;catalase activity;heme binding;metal ion binding;response to hydrogen peroxide;hydrogen peroxide catabolic process;cellular oxidant detoxification
BnaA08g10880D	chrA08	10048795	10049249	uncharacterized protein LOC106421750	integral component of membrane
BnaA08g10890D	chrA08	10051799	10052640	probable BOI-related E3 ubiquitin-protein ligase 2	ubiquitin-protein transferase activity;metal ion binding;protein ubiquitination
BnaA08g10900D	chrA08	10073637	10074182	unnamed protein product, partial
BnaA08g10910D	chrA08	10075948	10076488	heavy metal-associated isoprenylated plant protein 25	plasmodesma;membrane;metal ion binding
BnaA08g10920D	chrA08	10078500	10079322	Basic-leucine zipper (bZIP) transcription factor family protein	nucleus;integral component of membrane;RNA polymerase II cis-regulatory region sequence-specific DNA binding;DNA-binding transcription factor activity, RNA polymerase II-specific;protein binding;regulation of transcription by RNA polymerase II;response to zinc ion
BnaA08g10930D	chrA08	10081088	10082486	peptidyl-prolyl cis-trans isomerase CYP21-1	cytoplasm;intracellular membrane-bounded organelle;peptidyl-prolyl cis-trans isomerase activity;cyclosporin A binding;protein peptidyl-prolyl isomerization;protein folding
BnaA08g10940D	chrA08	10087679	10090070	protein NUCLEAR FUSION DEFECTIVE 4-like	integral component of membrane
BnaA08g10950D	chrA08	10091178	10093164	armadillo repeat only 1	nucleus;cytoplasm;pollen tube tip;pollen tube growth;actin cytoskeleton organization
BnaA08g10960D	chrA08	10095930	10097230	PI-PLC X-box domain-containing protein DDB_G0293730	phosphoric diester hydrolase activity;lipid metabolic process
BnaA08g10970D	chrA08	10111959	10112283	auxin-responsive protein SAUR50	auxin-activated signaling pathway;regulation of growth
BnaA08g10980D	chrA08	10126204	10126615	hypothetical protein F2Q69_00060040	membrane
BnaA08g10990D	chrA08	10129557	10131636	arginine decarboxylase 2	cytosol;chloroplast;arginine decarboxylase activity;protein homodimerization activity;arginine catabolic process;response to oxidative stress;spermidine biosynthetic process;response to cold;response to wounding;response to salt stress;response to abscisic acid;response to jasmonic acid;putrescine biosynthetic process from arginine;response to karrikin
BnaA08g11000D	chrA08	10133597	10134659	putative F-box protein At1g30925
BnaA08g11010D	chrA08	10135259	10135820	meiosis regulator and mRNA stability factor 1-like	peroxisome;regulation of gene expression
BnaA08g11020D	chrA08	10137537	10138647	NADH dehydrogenase [ubiquinone] 1 beta subcomplex subunit 9	mitochondrial respiratory chain complex I;vacuolar membrane;carbohydrate metabolic process;mitochondrial electron transport, NADH to ubiquinone;photorespiration
BnaA08g11030D	chrA08	10140088	10140954	GATA transcription factor 3	nucleus;zinc ion binding;sequence-specific DNA binding;cell differentiation;positive regulation of transcription, DNA-templated
BnaA08g11040D	chrA08	10144864	10146255	40S ribosomal protein S3a-2	cell wall;nucleolus;plasma membrane;plasmodesma;cytosolic small ribosomal subunit;polysomal ribosome;mRNA binding;structural constituent of ribosome;translation
BnaA08g11050D	chrA08	10146904	10149173	SH3 domain-containing protein 2	autophagosome membrane;nucleus;late endosome;cytosol;plasma membrane;cell plate;clathrin-coated vesicle;phosphatidylinositol-4,5-bisphosphate binding;phosphatidylinositol-3,4,5-trisphosphate binding;phosphatidylinositol-3-phosphate binding;ubiquitin binding;phosphatidylinositol-3,4-bisphosphate binding;cell plate formation involved in plant-type cell wall biogenesis;clathrin-dependent endocytosis…
BnaA08g11060D	chrA08	10149830	10152762	squalene synthase 1	endoplasmic reticulum membrane;integral component of membrane;farnesyl-diphosphate farnesyltransferase activity;squalene synthase activity;lipid biosynthetic process;farnesyl diphosphate metabolic process
BnaA08g11070D	chrA08	10156325	10156962	protein CASPARIAN STRIP INTEGRITY FACTOR 2-like
BnaA08g11080D	chrA08	10163618	10164047	bZIP transcription factor 11	nucleus;transcription cis-regulatory region binding;DNA-binding transcription factor activity;positive regulation of transcription, DNA-templated
BnaA08g11090D	chrA08	10169139	10172487	phosphatidylinositol/phosphatidylcholine transfer protein SFH1 isoform X1	integral component of membrane
BnaA08g11100D	chrA08	10174659	10174863	F-box protein At2g16365	regulation of photomorphogenesis
BnaA08g11110D	chrA08	10174979	10176082	F-box protein At2g16365	regulation of photomorphogenesis
BnaA08g11120D	chrA08	10182763	10183974	transcription factor bHLH63	nucleus;DNA-binding transcription factor activity;protein dimerization activity;regulation of transcription, DNA-templated
BnaA08g11130D	chrA08	10187700	10189221	fatty acid elongase 1 protein	integral component of membrane;3-oxo-arachidoyl-CoA synthase activity;3-oxo-cerotoyl-CoA synthase activity;3-oxo-lignoceronyl-CoA synthase activity;very-long-chain 3-ketoacyl-CoA synthase activity;fatty acid biosynthetic process
BnaA08g11140D	chrA08	10193788	10195213	3-ketoacyl-CoA synthase 17	integral component of membrane;3-oxo-arachidoyl-CoA synthase activity;3-oxo-cerotoyl-CoA synthase activity;3-oxo-lignoceronyl-CoA synthase activity;very-long-chain 3-ketoacyl-CoA synthase activity;fatty acid biosynthetic process;response to cold;response to light stimulus
BnaA08g11150D	chrA08	10197915	10200319	cyclase-associated protein 1	cytoplasm;actin binding;adenylate cyclase binding;cell morphogenesis;cytoskeleton organization;cAMP-mediated signaling;regulation of adenylate cyclase activity
BnaA08g11160D	chrA08	10201161	10203111	guanine nucleotide-binding protein subunit beta	cytoplasm;heterotrimeric G-protein complex;G-protein gamma-subunit binding;glucan endo-1,3-beta-D-glucosidase activity;carbohydrate metabolic process;G protein-coupled receptor signaling pathway
BnaA08g11170D	chrA08	10203531	10208260	coatomer subunit gamma	Golgi membrane;endoplasmic reticulum;endoplasmic reticulum-Golgi intermediate compartment;cytosol;plasma membrane;plasmodesma;chloroplast;COPI vesicle coat;structural molecule activity;intracellular protein transport;endoplasmic reticulum to Golgi vesicle-mediated transport;intra-Golgi vesicle-mediated transport;protein secretion
BnaA08g11180D	chrA08	10218437	10221136	proline-rich receptor-like protein kinase PERK5	nucleus;plasma membrane;integral component of membrane;ATP binding;zinc ion binding;protein serine kinase activity;protein threonine kinase activity;protein autophosphorylation
BnaA08g11190D	chrA08	10221974	10225955	DNA-binding family protein	nucleus;DNA binding;protein binding;zinc ion binding;chromatin organization;multicellular organism development
BnaA08g11200D	chrA08	10228053	10228235	P-loop containing nucleoside triphosphate hydrolases superfamily protein
BnaA08g11210D	chrA08	10228878	10229259	uncharacterized protein BNAA08G11210D	cytoplasm;integral component of membrane;sulfotransferase activity
BnaA08g11220D	chrA08	10233120	10233918	ethylene-responsive transcription factor ERF109-like	nucleus;DNA binding;DNA-binding transcription factor activity;regulation of transcription, DNA-templated
BnaA08g11230D	chrA08	10239807	10243181	extra-large guanine nucleotide-binding protein 2-like	nucleus;GTPase activity;GTP binding;G-protein beta/gamma-subunit complex binding;G protein-coupled receptor signaling pathway;defense response to bacterium
BnaA08g11240D	chrA08	10245004	10246474	protein JINGUBANG-like
BnaA08g11250D	chrA08	10250421	10252687	4-hydroxy-3-methylbut-2-enyl diphosphate reductase, chloroplastic	chloroplast stroma;4-hydroxy-3-methylbut-2-en-1-yl diphosphate synthase activity;metal ion binding;4 iron, 4 sulfur cluster binding;4-hydroxy-3-methylbut-2-en-1-yl diphosphate reductase activity;isopentenyl diphosphate biosynthetic process, methylerythritol 4-phosphate pathway;dimethylallyl diphosphate biosynthetic process
BnaA08g11260D	chrA08	10252889	10253448	unnamed protein product	metal ion binding;4 iron, 4 sulfur cluster binding;4-hydroxy-3-methylbut-2-en-1-yl diphosphate reductase activity;isopentenyl diphosphate biosynthetic process, methylerythritol 4-phosphate pathway;dimethylallyl diphosphate biosynthetic process
BnaA08g11270D	chrA08	10260984	10263475	UPF0496 protein At4g34320	integral component of membrane
BnaA08g11280D	chrA08	10269980	10270094	hypothetical protein BRARA_H01213
BnaA08g11290D	chrA08	10270233	10270961	unnamed protein product
BnaA08g11300D	chrA08	10282678	10283425	period circadian protein-like
BnaA08g11310D	chrA08	10284056	10284697	upstream activation factor subunit UAF30	nucleus;DNA-binding transcription activator activity, RNA polymerase II-specific;positive regulation of transcription by RNA polymerase II
BnaA08g11320D	chrA08	10296499	10298525	D-3-phosphoglycerate dehydrogenase 1, chloroplastic-like	mitochondrion;chloroplast stroma;phosphoglycerate dehydrogenase activity;ATP binding;NAD binding;sulfur amino acid metabolic process;L-serine biosynthetic process;pollen development;megagametogenesis;embryo development ending in seed dormancy
BnaA08g11330D	chrA08	10299331	10300028	cyclin-dependent kinases regulatory subunit 1	cell division;protein kinase binding;cyclin-dependent protein serine/threonine kinase activator activity;positive regulation of cyclin-dependent protein serine/threonine kinase activity;ubiquitin binding;histone binding;cyclin-dependent protein kinase holoenzyme complex;SCF ubiquitin ligase complex;kinase activity;regulation of mitotic cell cycle
BnaA08g11340D	chrA08	10300928	10304240	V-type proton ATPase subunit H	vacuolar proton-transporting V-type ATPase, V1 domain;heme binding;proton-transporting ATPase activity, rotational mechanism;proton transmembrane transport
BnaA08g11350D	chrA08	10314218	10315569	cyclin-D3-1	cyclin-dependent protein kinase holoenzyme complex;nucleus;cytoplasm;cyclin-dependent protein serine/threonine kinase regulator activity;regulation of cyclin-dependent protein serine/threonine kinase activity;mitotic cell cycle phase transition;cell division
BnaA08g11360D	chrA08	10316455	10318442	elicitor-responsive protein 3-like	cytosol;plasmodesma;response to cold
BnaA08g11370D	chrA08	10321334	10323048	UDP-glycosyltransferase 73B1	quercetin 3-O-glucosyltransferase activity;quercetin 7-O-glucosyltransferase activity
BnaA08g11380D	chrA08	10324446	10325898	UDP-glucosyl transferase 73B2	quercetin 3-O-glucosyltransferase activity;response to other organism
BnaA08g11390D	chrA08	10334356	10335888	UDP-glucosyl transferase 73B2-like isoform X2	quercetin 3-O-glucosyltransferase activity;response to other organism
BnaA08g11400D	chrA08	10343152	10344389	transcription factor bHLH85-like	nucleus;RNA polymerase II cis-regulatory region sequence-specific DNA binding;DNA-binding transcription factor activity, RNA polymerase II-specific;protein dimerization activity;regulation of transcription by RNA polymerase II
BnaA08g11410D	chrA08	10356951	10359362	BnaA08g11410D	integral component of membrane
BnaA08g11420D	chrA08	10363584	10366312	endo-1,4-beta-xylanase 5 isoform X4	hydrolase activity, hydrolyzing O-glycosyl compounds;carbohydrate metabolic process
BnaA08g11430D	chrA08	10375894	10378907	endo-1,4-beta-xylanase A-like	hydrolase activity, hydrolyzing O-glycosyl compounds;carbohydrate metabolic process
BnaA08g11440D	chrA08	10385679	10391608	fatty acyl-CoA reductase 3	endoplasmic reticulum;protein binding;fatty-acyl-CoA reductase (alcohol-forming) activity;alcohol-forming fatty acyl-CoA reductase activity;lipid metabolic process;wax biosynthetic process;suberin biosynthetic process;long-chain fatty-acyl-CoA metabolic process
BnaA08g11450D	chrA08	10407277	10410867	aspartate--tRNA ligase, chloroplastic/mitochondrial	mitochondrion;chloroplast;DNA binding;aspartate-tRNA ligase activity;ATP binding;metal ion binding;tRNA aminoacylation for protein translation
BnaA08g11460D	chrA08	10431944	10432695	pathogenesis-related protein 1-like	extracellular space;integral component of membrane;defense response;response to biotic stimulus
BnaA08g11470D	chrA08	10435210	10437992	LL-diaminopimelate aminotransferase, chloroplastic	chloroplast stroma;copper ion binding;L,L-diaminopimelate aminotransferase activity;L-galactose dehydrogenase activity;pyridoxal phosphate binding;D-threo-aldose 1-dehydrogenase activity;biosynthetic process;systemic acquired resistance, salicylic acid mediated signaling pathway
BnaA08g11480D	chrA08	10438238	10440042	L-galactose dehydrogenase	cytosol;transaminase activity;L-galactose dehydrogenase activity;pyridoxal phosphate binding;D-threo-aldose 1-dehydrogenase activity;L-ascorbic acid biosynthetic process
BnaA08g11490D	chrA08	10440732	10445917	dynamin-related protein 3A-like isoform X2	cytoplasm;membrane;GTPase activity;GTP binding;microtubule binding;mitochondrial fission
BnaA08g11500D	chrA08	10446961	10450308	protein EXECUTER 1, chloroplastic	chloroplast;thylakoid membrane;singlet oxygen-mediated programmed cell death
BnaA08g11510D	chrA08	10453371	10453701	PE-PGRS family protein PE_PGRS30-like
BnaA08g11520D	chrA08	10454864	10456250	transmembrane protein	Golgi apparatus;integral component of membrane;glycosyltransferase activity
BnaA08g11530D	chrA08	10456906	10458307	transmembrane protein	Golgi apparatus;integral component of membrane;glycosyltransferase activity
BnaA08g11540D	chrA08	10460114	10464342	beta carbonic anhydrase 5, chloroplastic-like	chloroplast;integral component of membrane;carbonate dehydratase activity;zinc ion binding;carbon utilization
BnaA08g11550D	chrA08	10464428	10464485	---NA---
BnaA08g11560D	chrA08	10466978	10467269	Wound-responsive family protein
BnaA08g11570D	chrA08	10472168	10475063	protein STABILIZED1	U4/U6 x U5 tri-snRNP complex;catalytic step 2 spliceosome;spliceosomal tri-snRNP complex assembly;gene silencing by RNA-directed DNA methylation;positive regulation of miRNA metabolic process;positive regulation of primary miRNA processing
BnaA08g11580D	chrA08	10479715	10480798	copper-transporting ATPase PAA1, chloroplastic-like	chloroplast stroma;integral component of membrane;chloroplast membrane;protein binding;ATP binding;copper chaperone activity;P-type divalent copper transporter activity;metal ion binding;P-type monovalent copper transporter activity;photosynthetic electron transport chain;copper ion transmembrane transport;copper ion homeostasis
BnaA08g11590D	chrA08	10485559	10487050	CBS domain-containing protein CBSX2, chloroplastic
BnaA08g11600D	chrA08	10487802	10488282	BnaA08g11600D
BnaA08g11610D	chrA08	10489018	10491774	polyadenylate-binding protein 2	nucleus;cytosol;ribonucleoprotein complex;mRNA 3'-UTR binding;poly(A) binding;poly(U) RNA binding
BnaA08g11620D	chrA08	10493158	10496370	probable E3 ubiquitin ligase SUD1	integral component of endoplasmic reticulum membrane;zinc ion binding;ubiquitin-dependent ERAD pathway
BnaA08g11630D	chrA08	10504389	10505175	period circadian protein-like
BnaA08g11640D	chrA08	10507547	10508665	caffeoyl-CoA O-methyltransferase 1	caffeoyl-CoA O-methyltransferase activity;metal ion binding;coumarin biosynthetic process;lignin biosynthetic process;methylation;response to cadmium ion
BnaA08g11650D	chrA08	10513113	10515866	methylcrotonoyl-CoA carboxylase beta chain, mitochondrial	mitochondrial matrix;methylcrotonoyl-CoA carboxylase complex;methylcrotonoyl-CoA carboxylase activity;ATP binding;zinc ion binding;cobalt ion binding;leucine catabolic process
BnaA08g11660D	chrA08	10516711	10517813	copia-like LTR-retrotransposon	integral component of membrane
BnaA08g11670D	chrA08	10525016	10527951	cullin-1	condensed nuclear chromosome;spindle;cytosol;phragmoplast;cullin-RING ubiquitin ligase complex;ubiquitin-protein transferase activity;ubiquitin protein ligase binding;ubiquitin-dependent protein catabolic process;response to auxin;response to jasmonic acid;embryo development ending in seed dormancy;phloem or xylem histogenesis;protein ubiquitination;regulation of circadian rhythm;leaf development
BnaA08g11680D	chrA08	10529635	10530171	BnaA08g11680D
BnaA08g11690D	chrA08	10531353	10532817	cold-regulated protein 28	response to cold;regulation of circadian rhythm
BnaA08g11700D	chrA08	10533745	10535728	pollen-specific leucine-rich repeat extensin-like protein 4	pollen tube growth
BnaA08g11710D	chrA08	10541511	10541709	At4g33960-like protein
BnaA08g11720D	chrA08	10554292	10554584	can of worms 1-like protein	integral component of membrane
BnaA08g11730D	chrA08	10556201	10556765	---NA---
BnaA08g11740D	chrA08	10557224	10558773	probable protein phosphatase 2C 63	metal ion binding;protein serine phosphatase activity;protein threonine phosphatase activity;protein dephosphorylation
BnaA08g11750D	chrA08	10562340	10564116	probable prolyl 4-hydroxylase 9	endoplasmic reticulum membrane;Golgi apparatus;integral component of membrane;procollagen-proline 4-dioxygenase activity;iron ion binding;L-ascorbic acid binding;peptidyl-proline hydroxylation to 4-hydroxy-L-proline
BnaA08g11760D	chrA08	10564903	10565164	40S ribosomal protein S29
BnaA08g11770D	chrA08	10571895	10575069	BRASSINOSTEROID INSENSITIVE 1-associated receptor kinase 1	integral component of membrane;transmembrane receptor protein serine/threonine kinase activity;signaling receptor binding;ATP binding;protein phosphorylation;transmembrane receptor protein serine/threonine kinase signaling pathway
BnaA08g11780D	chrA08	10576753	10578292	peroxidase 47-like	extracellular region;vacuole;plant-type cell wall;plasmodesma;integral component of membrane;peroxidase activity;heme binding;metal ion binding;response to oxidative stress;hydrogen peroxide catabolic process;cellular oxidant detoxification
BnaA08g11790D	chrA08	10590230	10592232	BnaA08g11790D	integral component of membrane
BnaA08g11800D	chrA08	10593477	10595879	protein CYPRO4	nucleus;cytosol;plasma membrane
BnaA08g11810D	chrA08	10599611	10600625	non-specific lipid-transfer protein 11-like	membrane;lipid binding;lipid transport
BnaA08g11820D	chrA08	10610915	10615923	UDP-glucuronate:xylan alpha-glucuronosyltransferase 2 isoform X1	Golgi apparatus;glucuronosyltransferase activity;plant-type secondary cell wall biogenesis;xylan biosynthetic process
BnaA08g11830D	chrA08	10620213	10620561	BnaA04g22320D
BnaA08g11840D	chrA08	10622229	10625339	probable disease resistance protein At4g33300	ADP binding
BnaA08g11850D	chrA08	10626688	10628013	eukaryotic translation initiation factor 3 subunit K	cytosol;eukaryotic translation initiation factor 3 complex;eukaryotic 43S preinitiation complex;eukaryotic 48S preinitiation complex;translation initiation factor activity;ribosome binding;formation of cytoplasmic translation initiation complex;regulation of translational initiation
BnaA08g11860D	chrA08	10628721	10636392	probable pectinesterase/pectinesterase inhibitor 44	extracellular region;cell wall;integral component of membrane;pectinesterase activity;aspartyl esterase activity;pectinesterase inhibitor activity;cell wall modification;negative regulation of catalytic activity;pectin catabolic process;defense response to Gram-negative bacterium
BnaA08g11870D	chrA08	10640494	10647960	F-box/LRR-repeat protein 15	SCF ubiquitin ligase complex;auxin homeostasis;SCF-dependent proteasomal ubiquitin-dependent protein catabolic process;plant organ formation
BnaA08g11880D	chrA08	10648430	10652929	F-box/LRR-repeat protein 15 isoform X1	SCF ubiquitin ligase complex;auxin homeostasis;SCF-dependent proteasomal ubiquitin-dependent protein catabolic process;plant organ formation
BnaA08g11890D	chrA08	10653536	10656491	pentatricopeptide repeat-containing protein At4g33170	zinc ion binding
BnaA08g11900D	chrA08	10659010	10659622	protein phosphatase
BnaA08g11910D	chrA08	10660339	10664558	aminopeptidase M1	endoplasmic reticulum;cytosol;plasma membrane;zinc ion binding;N-1-naphthylphthalamic acid binding;peptide binding;metalloaminopeptidase activity;proteolysis;auxin polar transport;peptide catabolic process
BnaA08g11920D	chrA08	10666706	10666745	---NA---
BnaA08g11930D	chrA08	10666832	10669417	IQ domain-containing protein IQM1	nucleus
BnaA08g11940D	chrA08	10683380	10683815	glutaredoxin-C6-like isoform X1	cytoplasm;protein binding;protein-disulfide reductase activity
BnaA08g11950D	chrA08	10691740	10693202	calcineurin B-like protein 10	integral component of membrane;calcium ion binding
BnaA08g11960D	chrA08	10700549	10702418	probable protein phosphatase 2C 61	nucleus;cytosol;metal ion binding;protein serine phosphatase activity;protein threonine phosphatase activity;protein dephosphorylation
BnaA08g11970D	chrA08	10704104	10705103	glutamyl-tRNA(Gln) amidotransferase subunit C, chloroplastic/mitochondrial	mitochondrion;chloroplast;glutamyl-tRNA(Gln) amidotransferase complex;ATP binding;transferase activity;glutaminyl-tRNA synthase (glutamine-hydrolyzing) activity;regulation of translational fidelity;mitochondrial translation;glutaminyl-tRNAGln biosynthesis via transamidation
BnaA08g11980D	chrA08	10719549	10723616	homeobox-leucine zipper protein ATHB-8	nucleus;DNA-binding transcription factor activity;positive regulation of cell population proliferation;primary shoot apical meristem specification;transcription cis-regulatory region binding;regulation of transcription, DNA-templated;lipid binding;positive regulation of cell differentiation;xylem development;procambium histogenesis;response to auxin
BnaA08g11990D	chrA08	10738275	10738854	Avr9/Cf-9 rapidly elicited protein
BnaA08g12000D	chrA08	10741687	10743256	serine/threonine-protein kinase Aurora-1	nucleolus;spindle microtubule;cell plate;chromosome passenger complex;spindle midzone;ATP binding;histone kinase activity (H3-S10 specific);protein serine kinase activity;protein threonine kinase activity;mitotic spindle organization;regulation of cytokinesis;histone H3-S10 phosphorylation
BnaA08g12010D	chrA08	10767038	10767731	ethylene-responsive transcription factor ERF043-like	nucleus;DNA binding;DNA-binding transcription factor activity;regulation of transcription, DNA-templated
BnaA08g12020D	chrA08	10775517	10777968	probable glycosyltransferase At5g03795	Golgi membrane;integral component of membrane;glycosyltransferase activity;protein glycosylation
BnaA08g12030D	chrA08	10781522	10785414	TOM1-like protein 9 isoform X1	intracellular protein transport
BnaA08g12040D	chrA08	10786785	10788768	transmembrane protein	integral component of membrane
BnaA08g12050D	chrA08	10789234	10793392	myb-related protein 3R-1-like	nucleus;RNA polymerase II cis-regulatory region sequence-specific DNA binding;DNA-binding transcription factor activity, RNA polymerase II-specific;RNA binding;regulation of transcription by RNA polymerase II
BnaA08g12060D	chrA08	10815814	10818106	serine carboxypeptidase-like 42	extracellular region;vacuole;serine-type carboxypeptidase activity;proteolysis
BnaA08g12070D	chrA08	10819566	10831638	helicase and polymerase-containing protein TEBICHI	nucleus;DNA binding;DNA-directed DNA polymerase activity;helicase activity;ATP binding;oxygen binding;heme binding;DNA-dependent DNA replication;double-strand break repair;DNA biosynthetic process
BnaA08g12080D	chrA08	10832797	10834849	probable pre-mRNA-splicing factor ATP-dependent RNA helicase DEAH5	catalytic step 2 spliceosome;RNA binding;RNA helicase activity;ATP binding;hydrolase activity;spliceosomal complex disassembly
BnaA08g12090D	chrA08	10834924	10835875	probable pre-mRNA-splicing factor ATP-dependent RNA helicase DEAH5	catalytic step 2 spliceosome;RNA binding;RNA helicase activity;ATP binding;hydrolase activity;spliceosomal complex disassembly
BnaA08g12100D	chrA08	10838992	10839731	transmembrane protein	integral component of membrane
BnaA08g12110D	chrA08	10839832	10840177	BnaA08g12110D	integral component of membrane
BnaA08g12120D	chrA08	10849532	10850884	ABC transporter F family member 4 isoform X1
BnaA08g12130D	chrA08	10852336	10853853	C3H4 type zinc finger protein	plasma membrane;integral component of membrane;zinc ion binding
BnaA08g12140D	chrA08	10858903	10860980	protein TIFY 8	nucleus;protein binding;response to wounding;regulation of defense response;regulation of jasmonic acid mediated signaling pathway
BnaA08g12150D	chrA08	10861872	10866786	transcriptional corepressor LEUNIG	transcription corepressor activity;negative regulation of transcription, DNA-templated
BnaA08g12160D	chrA08	10875058	10876878	probable indole-3-pyruvate monooxygenase YUCCA1	N,N-dimethylaniline monooxygenase activity;flavin adenine dinucleotide binding;NADP binding
BnaA08g12170D	chrA08	10883635	10885118	V-type proton ATPase subunit c''2	Golgi membrane;vacuole;endoplasmic reticulum membrane;integral component of membrane;proton-transporting V-type ATPase, V0 domain;protein binding;proton-transporting ATPase activity, rotational mechanism;proton transmembrane transport
BnaA08g12180D	chrA08	10885418	10888564	serine hydroxymethyltransferase 3, chloroplastic	cytoplasm;integral component of membrane;glycine hydroxymethyltransferase activity;inorganic anion exchanger activity;methyltransferase activity;zinc ion binding;pyridoxal phosphate binding;cobalt ion binding;serine binding;L-serine catabolic process;inorganic anion transport;glycine biosynthetic process from serine;methylation;tetrahydrofolate interconversion;folic acid metabolic process
BnaA08g12190D	chrA08	10889029	10889818	cytochrome b-c1 complex subunit 7-1	mitochondrial respiratory chain complex III;vacuolar membrane;plastid;mitochondrial electron transport, ubiquinol to cytochrome c
BnaA08g12200D	chrA08	10891918	10893038	BnaA08g12200D	nucleus
BnaA08g12210D	chrA08	10894975	10896188	probable polygalacturonase At3g15720	cell wall;integral component of membrane;polygalacturonase activity;carbohydrate metabolic process
BnaA08g12220D	chrA08	10904671	10906253	S-protein homolog 8	extracellular region;rejection of self pollen
BnaA08g12230D	chrA08	10911549	10912032	BnaA08g12230D
BnaA08g12240D	chrA08	10912673	10914551	protein WVD2-like 5 isoform X1	cytoplasm;microtubule;microtubule binding;microtubule bundle formation;cellular response to ethylene stimulus
BnaA08g12250D	chrA08	10924225	10926727	G-type lectin S-receptor-like serine/threonine-protein kinase SD2-5	plasma membrane;integral component of membrane;calmodulin binding;ATP binding;carbohydrate binding;ubiquitin protein ligase binding;protein serine kinase activity;protein threonine kinase activity;protein autophosphorylation
BnaA08g12260D	chrA08	10952295	10955342	uncharacterized vacuolar membrane protein YML018C	integral component of membrane
BnaA08g12270D	chrA08	10956904	10958923	BnaA08g12270D
BnaA08g12280D	chrA08	10961457	10962535	MATH domain and coiled-coil domain-containing protein At3g27040-like
BnaA08g12290D	chrA08	10964513	10965580	MATH domain and coiled-coil domain-containing protein At3g27040-like
BnaA08g12300D	chrA08	10967539	10969834	cytochrome P450 82C4	integral component of membrane;iron ion binding;heme binding;fraxetin 5-hydroxylase activity;cellular response to iron ion;defense response to other organism;sideretin biosynthesis
BnaA08g12310D	chrA08	10972990	10975347	altered inheritance of mitochondria protein 21 isoform X3	chromatin;nucleus;DNA repair;mitotic sister chromatid cohesion
BnaA08g12320D	chrA08	10989540	10990518	probable protein phosphatase 2C 60 isoform X1	plasma membrane;protein serine/threonine phosphatase activity;protein dephosphorylation
BnaA08g12330D	chrA08	10991250	10991863	early nodulin-like protein 1	integral component of membrane;anchored component of plasma membrane;electron transfer activity;electron transport chain
BnaA08g12340D	chrA08	10992516	10992819	transmembrane protein	integral component of membrane
BnaA08g12350D	chrA08	10994449	10997237	3-hydroxyisobutyryl-CoA hydrolase-like protein 2, mitochondrial	mitochondrion;3-hydroxyisobutyryl-CoA hydrolase activity;isomerase activity;valine catabolic process
BnaA08g12360D	chrA08	11040462	11042432	lariat debranching enzyme-like	nucleus;RNA lariat debranching enzyme activity;mRNA splicing, via spliceosome;RNA phosphodiester bond hydrolysis, endonucleolytic
BnaA08g12370D	chrA08	11043841	11045951	probable protein phosphatase 2C 59	nucleus;cytosol;plasma membrane;metal ion binding;protein serine phosphatase activity;protein threonine phosphatase activity;protein dephosphorylation;defense response to bacterium
BnaA08g12380D	chrA08	11047278	11048979	putative F-box/kelch-repeat protein At5g24040
BnaA08g12390D	chrA08	11049632	11051325	transcription initiation factor TFIID subunit 10	nucleus;translation initiation factor activity;protein binding;DNA-templated transcription, initiation;translational initiation
BnaA08g12400D	chrA08	11051886	11055397	B3 domain-containing protein REM7-like isoform X1	nucleus;DNA binding;DNA-templated transcription, initiation
BnaA08g12410D	chrA08	11057634	11059141	indole glucosinolate O-methyltransferase 4-like	integral component of membrane;O-methyltransferase activity;S-adenosylmethionine-dependent methyltransferase activity;protein dimerization activity;aromatic compound biosynthetic process;methylation
BnaA08g12420D	chrA08	11063132	11064564	probable WRKY transcription factor 11	nucleus;transcription cis-regulatory region binding;DNA-binding transcription factor activity;calmodulin binding;regulation of transcription, DNA-templated;induced systemic resistance;response to chitin;regulation of jasmonic acid mediated signaling pathway
BnaA08g12430D	chrA08	11073846	11075880	exocyst complex component EXO70A1-like	exocyst;exocytosis;protein transport
BnaA08g12440D	chrA08	11078505	11079297	PREDICTED: uncharacterized protein LOC106332464
BnaA08g12450D	chrA08	11086291	11089500	Coatomer, beta subunit	Golgi membrane;cytosol;plasmodesma;COPI vesicle coat;structural molecule activity;intracellular protein transport;endoplasmic reticulum to Golgi vesicle-mediated transport;intra-Golgi vesicle-mediated transport
BnaA08g12460D	chrA08	11092918	11094074	ribosomal protein L28 family protein	mitochondrial large ribosomal subunit;mRNA binding;structural constituent of ribosome;translation
BnaA08g12470D	chrA08	11094834	11095884	BnaA08g12470D	SAGA complex;transcription coactivator activity;regulation of transcription by RNA polymerase II;positive regulation of transcription, DNA-templated
BnaA08g12480D	chrA08	11097002	11100468	protein KAKU4 isoform X1	nuclear envelope;nuclear membrane organization
BnaA08g12490D	chrA08	11101409	11102416	E3 ubiquitin-protein ligase, putative (DUF1644)	ligase activity
BnaA08g12500D	chrA08	11103580	11105222	protein CHROMOSOME TRANSMISSION FIDELITY 7	nucleus;cytoplasm;acetyltransferase activity;metal ion binding;mitotic sister chromatid segregation;double-strand break repair via homologous recombination;regulation of DNA replication;embryo sac development;embryo development ending in seed dormancy;establishment of meiotic sister chromatid cohesion;post-translational protein acetylation;root development;multicellular organismal reproductive pr…
BnaA08g12510D	chrA08	11109331	11110264	BnaA08g12510D	nucleic acid binding;zinc ion binding
BnaA08g12520D	chrA08	11111515	11111890	flowering-promoting factor 1-like protein 1	regulation of flower development;vegetative to reproductive phase transition of meristem
BnaA08g12530D	chrA08	11116013	11116847	fasciclin-like arabinogalactan protein 5	anchored component of plasma membrane
BnaA08g12540D	chrA08	11117349	11121618	polyribonucleotide nucleotidyltransferase 2, mitochondrial-like	mitochondrion;cytosol;integral component of membrane;3'-5'-exoribonuclease activity;RNA binding;polyribonucleotide nucleotidyltransferase activity;mitochondrial mRNA catabolic process;mitochondrial RNA 3'-end processing;RNA phosphodiester bond hydrolysis, exonucleolytic
BnaA08g12550D	chrA08	11123633	11125441	proteasome subunit beta type-6	nucleus;vacuolar membrane;cytosol;proteasome core complex, beta-subunit complex;threonine-type endopeptidase activity;protein binding;acyltransferase activity;response to zinc ion;regulation of plant-type hypersensitive response;proteasomal ubiquitin-independent protein catabolic process;proteasome-mediated ubiquitin-dependent protein catabolic process
BnaA08g12560D	chrA08	11129578	11130052	protein trichome birefringence-like 3	Golgi apparatus;integral component of membrane;O-acetyltransferase activity
BnaA08g12570D	chrA08	11130468	11131197	RING/U-box superfamily protein	protein ubiquitination
BnaA08g12580D	chrA08	11131867	11132617	choline monooxygenase, chloroplastic	chloroplast stroma;iron ion binding;choline monooxygenase activity;2 iron, 2 sulfur cluster binding;glycine betaine biosynthetic process from choline
BnaA08g12590D	chrA08	11136231	11138074	RING-H2 finger protein ATL52-like	protein ubiquitination
BnaA08g12600D	chrA08	11145154	11146456	gamma-glutamylcyclotransferase 2-2	cytoplasm;gamma-glutamylcyclotransferase activity;transferase activity;glutathione catabolic process
BnaA08g12610D	chrA08	11148207	11149372	trihelix transcription factor ASR3	histone acetyltransferase complex;plasmodesma;DNA binding;DNA-binding transcription factor activity;protein binding;regulation of chromatin silencing;DNA demethylation
BnaA08g12620D	chrA08	11150656	11151960	serine/threonine-protein kinase HT1-like	cytoplasm;protein kinase activity;ATP binding;protein phosphorylation;signal transduction
BnaA08g12630D	chrA08	11152447	11159211	DDB1- and CUL4-associated factor homolog 1-like	nucleus;Cul4-RING E3 ubiquitin ligase complex;protein ubiquitination
BnaA08g12640D	chrA08	11161723	11163133	endonuclease V isoform X1	nucleolus;cytoplasm;single-stranded RNA binding;endoribonuclease activity, producing 5'-phosphomonoesters;DNA repair;RNA phosphodiester bond hydrolysis, endonucleolytic
BnaA08g12650D	chrA08	11164154	11166271	dynamin-related protein 4C-like	plasma membrane;microtubule cytoskeleton;axon;cytoplasmic vesicle;mitochondrial membrane;GTPase activity;GTP binding;microtubule binding;mitochondrial fission;dynamin family protein polymerization involved in mitochondrial fission;receptor internalization;regulation of synapse structure or activity;membrane fusion
BnaA08g12660D	chrA08	11166754	11167877	putative cyclin-A3-1	cyclin-dependent protein kinase holoenzyme complex;nucleus;cytoplasm;cyclin-dependent protein serine/threonine kinase regulator activity;regulation of cyclin-dependent protein serine/threonine kinase activity;mitotic cell cycle phase transition;cell division
BnaA08g12670D	chrA08	11169528	11170730	putative F-box protein At2g02030	nucleus;DNA-binding transcription factor activity;sequence-specific DNA binding;regulation of transcription, DNA-templated
BnaA08g12680D	chrA08	11172806	11174027	keratin-associated protein (DUF1218)	plasma membrane;integral component of membrane
BnaA08g12690D	chrA08	11215930	11220392	protein arginine N-methyltransferase 1.5	nucleus;cytosol;histone-arginine N-methyltransferase activity;regulation of transcription, DNA-templated;histone arginine methylation;peptidyl-arginine N-methylation
BnaA08g12700D	chrA08	11221038	11222922	integral membrane metal-binding family protein (DUF2296)	integral component of membrane;endoplasmic reticulum tubular network;ubiquitin protein ligase activity;protein ubiquitination;endoplasmic reticulum cisternal network assembly;endoplasmic reticulum tubular network organization
BnaA08g12710D	chrA08	11223886	11225210	ethylene-responsive transcription factor ERF015-like	nucleus;transcription cis-regulatory region binding;DNA-binding transcription factor activity;regulation of transcription, DNA-templated
BnaA08g12720D	chrA08	11225539	11226954	plastidial lipoyltransferase 2-like	nucleus;mitochondrion;DNA binding;DNA-binding transcription factor activity;lipoyl(octanoyl) transferase activity;octanoyl transferase activity (acting on glycine-cleavage complex H protein);regulation of transcription, DNA-templated;protein lipoylation
BnaA08g12730D	chrA08	11231152	11232383	protein ABHD17C-like
BnaA08g12740D	chrA08	11233037	11234483	ubiquitin-associated protein (DUF1068)	endosome;endoplasmic reticulum;trans-Golgi network;integral component of membrane;hyperosmotic salinity response;vacuolar sequestering of sodium ion
BnaA08g12750D	chrA08	11234891	11236268	lysosomal Pro-X carboxypeptidase-like	integral component of membrane;serine-type peptidase activity;proteolysis
BnaA08g12760D	chrA08	11250022	11250379	hypothetical protein BRARA_H01381	integral component of membrane
BnaA08g12770D	chrA08	11266656	11267928	CBL-interacting serine/threonine-protein kinase 6	endoplasmic reticulum;protein binding;ATP binding;protein serine kinase activity;protein threonine kinase activity;protein phosphorylation;signal transduction;multicellular organism development;response to water deprivation;basipetal auxin transport;hyperosmotic salinity response
BnaA08g12780D	chrA08	11285445	11287620	omega-6 fatty acid desaturase, chloroplastic	integral component of membrane;chloroplast membrane;1-18:1-2-trans-16:1-phosphatidylglycerol desaturase activity;1-18:1-2-16:0-monogalactosyldiacylglycerol acyl-lipid omega-6 desaturase activity;1-18:1-2-16:1-monogalactosyldiacylglyceroldesaturase activity;1-18:1-2-16:2-monogalactosyldiacylglycerol desaturase activity;1-18:1-2-16:2-monogalactosyldiacylglycerol synthase activity;1-18:2-2-16:1-mono…
BnaA08g12790D	chrA08	11292528	11292777	unnamed protein product
BnaA08g12800D	chrA08	11293187	11296504	omega-6 fatty acid desaturase, chloroplastic-like	plastid;integral component of membrane;oxidoreductase activity, acting on paired donors, with oxidation of a pair of donors resulting in the reduction of molecular oxygen to two molecules of water;fatty acid metabolic process
BnaA08g12810D	chrA08	11298939	11301139	probable WRKY transcription factor 32	nucleus;DNA-binding transcription factor activity;sequence-specific DNA binding;regulation of transcription, DNA-templated
BnaA08g12820D	chrA08	11301960	11302175	50S ribosomal protein L21, mitochondrial-like
BnaA08g12830D	chrA08	11302227	11303288	50S ribosomal protein L21, mitochondrial	mitochondrion;ribosome;transcription cis-regulatory region binding;structural constituent of ribosome;rRNA binding;translation;pollen development;double fertilization forming a zygote and endosperm;polar nucleus fusion
BnaA08g12840D	chrA08	11304548	11307083	ubiquitin carboxyl-terminal hydrolase 24-like	nucleus;cytosol;cysteine-type endopeptidase activity;thiol-dependent deubiquitinase;ubiquitin-dependent protein catabolic process;protein deubiquitination
BnaA08g12850D	chrA08	11307682	11310305	protease inhibitor/seed storage/lipid transfer protein family protein
BnaA08g12860D	chrA08	11310908	11313478	histone-lysine N-methyltransferase ASHR3	chromatin;nucleus;protein binding;metal ion binding;histone methyltransferase activity (H3-K36 specific);regulation of transcription, DNA-templated;multicellular organism development;histone H3-K36 methylation
BnaA08g12870D	chrA08	11314093	11315328	cyclin-dependent kinase-activating kinase assembly factor-related / CDK-activating kinase assembly factor-like protein	DNA repair;protein binding;proteolysis;serine-type carboxypeptidase activity;extracellular region;transcription factor TFIIH holo complex;kinase activity;regulation of cyclin-dependent protein serine/threonine kinase activity;regulation of transcription by RNA polymerase II
BnaA08g12880D	chrA08	11318314	11320602	serine carboxypeptidase-like 29	extracellular region;vacuole;RNA binding;serine-type carboxypeptidase activity;RNA processing;proteolysis
BnaA08g12890D	chrA08	11327437	11331491	autophagy-related protein 11	autophagosome;plasmodesma;extrinsic component of membrane;cytoplasmic vesicle;phagophore assembly site membrane;Atg1/ULK1 kinase complex;protein kinase binding;protein homodimerization activity;molecular adaptor activity;autophagosome assembly;autophagy of mitochondrion;positive regulation of protein phosphorylation;leaf senescence;protein transport;autophagy of peroxisome;piecemeal microautophag…
BnaA08g12900D	chrA08	11331957	11334069	ATP-dependent DNA helicase	helicase activity
BnaA08g12910D	chrA08	11335649	11339977	BnaA08g12910D	integral component of membrane;eukaryotic translation initiation factor 4F complex;mRNA binding;translation initiation factor activity;translational initiation
BnaA08g12920D	chrA08	11340637	11341624	protein HEAT-INDUCED TAS1 TARGET 4 isoform X1
BnaA08g12930D	chrA08	11344556	11345557	protein HEAT-INDUCED TAS1 TARGET 4 isoform X2
BnaA08g12940D	chrA08	11347066	11348049	protein HEAT-INDUCED TAS1 TARGET 4 isoform X2
BnaA08g12950D	chrA08	11349780	11350717	BnaA08g12950D	integral component of membrane
BnaA08g12960D	chrA08	11352776	11353162	BnaA08g12960D	integral component of membrane
BnaA08g12970D	chrA08	11353495	11355059	putative F-box/LRR-repeat protein 19	integral component of membrane;SCF ubiquitin ligase complex;SCF-dependent proteasomal ubiquitin-dependent protein catabolic process
BnaA08g12980D	chrA08	11356038	11357466	nucleoid-associated protein At4g30620, chloroplastic	chloroplast stroma;chloroplast envelope;DNA binding;protein binding
BnaA08g12990D	chrA08	11360020	11361202	early nodulin-like protein 3	integral component of membrane;anchored component of plasma membrane;electron transfer activity;electron transport chain
BnaA08g13000D	chrA08	11362137	11363460	gamma-glutamyl peptidase 3	cytosol;peptidase activity;transferase activity;proteolysis;glutamine metabolic process;glucosinolate metabolic process
BnaA08g13010D	chrA08	11364390	11364897	gamma-glutamyl peptidase 1	cytosol;glutamine metabolic process
BnaA08g13020D	chrA08	11366118	11367847	gamma-glutamyl peptidase 1	cytosol;gamma-glutamyl-peptidase activity;proteolysis;glutamine metabolic process;camalexin biosynthetic process;glucosinolate metabolic process
BnaA08g13030D	chrA08	11378985	11380876	WAT1-related protein At4g30420	plasma membrane;integral component of membrane;transmembrane transporter activity;transmembrane transport
BnaA08g13040D	chrA08	11391093	11393209	BnaA08g13040D
BnaA08g13050D	chrA08	11393291	11394939	BnaA08g13050D
BnaA08g13060D	chrA08	11400347	11401310	BnaA08g13060D
BnaA08g13070D	chrA08	11401390	11408132	BnaA08g13070D
BnaA08g13080D	chrA08	11409711	11410254	transcription factor IBH1-like 1	nucleus;transcription cis-regulatory region binding;DNA-binding transcription factor activity;protein dimerization activity;regulation of transcription, DNA-templated;gibberellic acid mediated signaling pathway;brassinosteroid mediated signaling pathway;regulation of growth
BnaA08g13090D	chrA08	11415460	11415977	UDP-arabinopyranose mutase
BnaA08g13100D	chrA08	11419553	11420015	RING-H2 finger protein ATL14-like	integral component of membrane
BnaA08g13110D	chrA08	11421880	11422917	probable xyloglucan endotransglucosylase/hydrolase protein 18	cell wall;apoplast;hydrolase activity, hydrolyzing O-glycosyl compounds;xyloglucan:xyloglucosyl transferase activity;xyloglucan metabolic process;cell wall biogenesis;cell wall organization
BnaA08g13120D	chrA08	11426478	11427764	Syntaxin/t-SNARE family protein	integral component of membrane;protein transport;Golgi vesicle transport
BnaA08g13130D	chrA08	11429054	11429763	probable small nuclear ribonucleoprotein F	U1 snRNP;nucleolus;cytosol;catalytic step 2 spliceosome;RNA binding;spliceosomal snRNP assembly
BnaA08g13140D	chrA08	11431114	11434524	NADPH--cytochrome P450 reductase 2	endoplasmic reticulum membrane;cytosol;integral component of membrane;NADPH-hemoprotein reductase activity;FMN binding;oxidoreductase activity, acting on paired donors, with incorporation or reduction of molecular oxygen, NAD(P)H as one donor, and incorporation of one atom of oxygen;flavin adenine dinucleotide binding;NADP binding
BnaA08g13150D	chrA08	11441373	11443296	VIN3-like protein 2	nucleus;vernalization response;regulation of gene expression, epigenetic
BnaA08g13160D	chrA08	11454369	11455599	---NA---
BnaA08g13170D	chrA08	11455687	11459743	ATPase 2, plasma membrane-type	plasma membrane;integral component of membrane;magnesium ion binding;protein binding;ATP binding;P-type proton-exporting transporter activity;regulation of intracellular pH;proton export across plasma membrane
BnaA08g13180D	chrA08	11465353	11465836	transcription factor bHLH146-like	nucleus;protein dimerization activity;regulation of transcription, DNA-templated
BnaA08g13190D	chrA08	11473729	11478293	villin-4	actin filament binding;actin filament severing;actin filament capping
BnaA08g13200D	chrA08	11485505	11487942	GDSL esterase/lipase At4g30140-like	extracellular space;pollen tube;cutinase activity;lipid catabolic process
BnaA08g13210D	chrA08	11488222	11488333	BnaA08g13210D
BnaA08g13220D	chrA08	11496549	11496888	GDSL esterase/lipase At4g30140-like	extracellular space;pollen tube;cutinase activity;lipid catabolic process
BnaA08g13230D	chrA08	11500797	11502283	defensin-like protein 183	extracellular region;killing of cells of other organism;defense response to fungus
BnaA08g13240D	chrA08	11506821	11509815	Core-2/I-branching beta-1,6-N-acetylglucosaminyltransferase family protein	integral component of membrane;glycosyltransferase activity
BnaA08g13250D	chrA08	11511977	11512250	ATP-dependent RNA helicase	mitochondrial proton-transporting ATP synthase complex;plastid;helicase activity
BnaA08g13260D	chrA08	11513697	11515180	transmembrane protein	endoplasmic reticulum;plasma membrane;integral component of membrane;protein binding;ERAD pathway
BnaA08g13270D	chrA08	11516416	11519773	pathogenesis-related homeodomain protein-like	nucleus;DNA binding;chromatin binding;metal ion binding;chromatin organization;regulation of transcription, DNA-templated
BnaA08g13280D	chrA08	11525192	11538186	protein SMAX1-LIKE 4-like isoform X2

## Sheet: Table S4
Table S4. Selected samples from the DH population to form resistant (R) and susceptible (S) bulks for bulked segregant analysis. The lines were tested with four pathotypes of Plasmodiophora brassicae based on the clubroot severity (disease severity index, DSI) of each line (R, DSI ≤ 30; S, DSI > 30). SNP alleles from the R parent (ECD01) were scored as ‘B’, those from the S parent (DH16516) as ‘A…
		Phenotype (DSIs)					Genotype
R bulk	DH line	3A	3D	3H	5X		DM_A03_10873502	DM_A03_12570715	DM_A08_10325589	DM_A08_10529713
	Y68	8.3	11.1	2.8	4.8		B	X	B	A
	Y80	33.3	20.8	0	4.2		B	X	B	A
	Y04	0	0	0	0		B	B	B	X
	Y12	12.5	4.8	0	0		B	B	B	A
	Y17	29.2	0	0	0		X	X	B	X
	Y29	33.3	0	0	0		B	B	B	X
	Y32	14.3	0	0	0		B	B	B	A
	Y33	11.1	0	0	0		B	B	B	X
	Y41	0	0	0	0		B	B	B	B
	Y45	25	0	0	0		B	B	B	A
	Y49	16.7	0	0	0		B	B	B	B
	Y51	0	4.2	0	3.7		B	B	B	B
	Y52	12.5	0	0	4.6		B	B	B	X
	Y55	33.3	4.1	0	8.3		B	B	B	B
	Y56	50	14.8	0	5.6		B	B	B	B
	Y63	23.8	0	0	0		B	B	B	A
	Y75	28.6	3.7	0	0		B	B	B	B
	Y83	11.1	28.6	0	0		B	X	B	B
	Y84	9.5	0	0	0		B	B	B	B
S bulk
	Y09	100	100	100	91.7		A	A	A	X
	Y24	100	100	100	100		A	A	A	A
	Y25	33.3	75	100	100		X	A	A	X
	Y38	100	100	100	83.3		X	A	A	X
	Y42	96.9	100	100	88.9		A	A	A	A
	Y43	95.8	95.8	100	100		A	A	A	A
	Y46	77.8	18.5	80	100		A	A	A	A
	Y50	100	100	100	37.5		A	A	A	A
	Y58	100	100	100	22.2		A	A	A	A
	Y59	100	89.8	100	73.3		A	A	A	A
	Y62	100	94.4	100	79.2		A	A	A	A
	Y65	100	76.2	100	66.7		B	A	A	A
	Y69	100	100	100	13.3		A	A	A	A
	Y70	94.4	100	91.7	94.4		A	A	A	A
	Y71	100	100	90	42.9		A	A	A	A
	Y72	100	100	100	100		A	A	A	A
	Y73	100	100	100	83.3		A	A	A	A
